# Supplementary material for: Identification of human genetic variants controlling circular RNA expression
Source: RNA. 2019 Dec;25(12):1765–78. doi: 10.1261/rna.071654.119 (PMC6859849; doi:10.1261/rna.071654.119)
Supplement: Supplemental Material [file supp_071654.119_Supplemental_File_S2.xlsx]

## Sheet: Sheet2
Supplementary File S2: Overlap of identified circRNAs with the circRNA loci defined in circBase
circRNA	Overlapping_circBase_circRNA
ENSG00000197785:ENSE00001784657:ENSE00003565591:1:1523839:1523964:1518921:1518990:1:ATAD3A:16:10:0:0	hsa_circ_0000003
ENSG00000197785:ENSE00001784657:ENSE00003565591:1:1523839:1523964:1518921:1518990:1:ATAD3A:16:10:0:0	hsa_circ_0000004
ENSG00000197785:ENSE00001784657:ENSE00003565591:1:1523839:1523964:1518921:1518990:1:ATAD3A:16:10:0:0	hsa_circ_0009290
ENSG00000197785:ENSE00001615816:ENSE00001948795:1:1522744:1522899:1512151:1512473:1:ATAD3A:14:1:0:0	hsa_circ_0000003
ENSG00000197785:ENSE00001615816:ENSE00001948795:1:1522744:1522899:1512151:1512473:1:ATAD3A:14:1:0:0	hsa_circ_0000004
ENSG00000197785:ENSE00001615816:ENSE00003505667:1:1522744:1522899:1520548:1520617:1:ATAD3A:14:12:0:0	hsa_circ_0000003
ENSG00000197785:ENSE00001615816:ENSE00003505667:1:1522744:1522899:1520548:1520617:1:ATAD3A:14:12:0:0	hsa_circ_0000004
ENSG00000197785:ENSE00001615816:ENSE00003505667:1:1522744:1522899:1520548:1520617:1:ATAD3A:14:12:0:0	hsa_circ_0009290
ENSG00000197785:ENSE00001615816:ENSE00003505667:1:1522744:1522899:1520548:1520617:1:ATAD3A:14:12:0:0	hsa_circ_0009291
ENSG00000160072:ENSE00001863816:ENSE00003653402:1:1495485:1497848:1490257:1490424:1:ATAD3B:24:21:0:0	hsa_circ_0000003
ENSG00000160072:ENSE00001863816:ENSE00003653402:1:1495485:1497848:1490257:1490424:1:ATAD3B:24:21:0:0	hsa_circ_0007261
ENSG00000160072:ENSE00001863816:ENSE00003653402:1:1495485:1497848:1490257:1490424:1:ATAD3B:24:21:0:0	hsa_circ_0009282
ENSG00000160072:ENSE00001863816:ENSE00003653402:1:1495485:1497848:1490257:1490424:1:ATAD3B:24:21:0:0	hsa_circ_0009286
ENSG00000160072:ENSE00001863816:ENSE00003653402:1:1495485:1497848:1490257:1490424:1:ATAD3B:24:21:0:0	hsa_circ_0009288
ENSG00000197785:ENSE00001615816:ENSE00003607995:1:1522744:1522899:1520141:1520306:1:ATAD3A:14:11:0:0	hsa_circ_0000003
ENSG00000197785:ENSE00001615816:ENSE00003607995:1:1522744:1522899:1520141:1520306:1:ATAD3A:14:11:0:0	hsa_circ_0000004
ENSG00000197785:ENSE00001615816:ENSE00003607995:1:1522744:1522899:1520141:1520306:1:ATAD3A:14:11:0:0	hsa_circ_0009290
ENSG00000197785:ENSE00001615816:ENSE00003607995:1:1522744:1522899:1520141:1520306:1:ATAD3A:14:11:0:0	hsa_circ_0009291
ENSG00000197785:ENSE00001478653:ENSE00001792016:1:1527161:1527238:1524273:1524397:1:ATAD3A:20:17:0:0	hsa_circ_0000004
ENSG00000197785:ENSE00001478653:ENSE00001792016:1:1527161:1527238:1524273:1524397:1:ATAD3A:20:17:0:0	hsa_circ_0009290
ENSG00000197785:ENSE00001304286:ENSE00001769953:1:1527695:1527862:1517311:1517412:1:ATAD3A:21:7:0:0	hsa_circ_0000004
ENSG00000197785:ENSE00001304286:ENSE00001769953:1:1527695:1527862:1517311:1517412:1:ATAD3A:21:7:0:0	hsa_circ_0009290
ENSG00000197785:ENSE00001304286:ENSE00003607995:1:1527695:1527862:1520141:1520306:1:ATAD3A:21:11:0:0	hsa_circ_0000004
ENSG00000197785:ENSE00001304286:ENSE00003607995:1:1527695:1527862:1520141:1520306:1:ATAD3A:21:11:0:0	hsa_circ_0009290
ENSG00000197785:ENSE00001304286:ENSE00001735655:1:1527695:1527862:1522744:1522780:1:ATAD3A:21:13:0:0	hsa_circ_0000004
ENSG00000197785:ENSE00001304286:ENSE00001735655:1:1527695:1527862:1522744:1522780:1:ATAD3A:21:13:0:0	hsa_circ_0009290
ENSG00000197785:ENSE00001304286:ENSE00001948795:1:1527695:1527862:1512151:1512473:1:ATAD3A:21:1:0:0	hsa_circ_0000004
ENSG00000197785:ENSE00001304286:ENSE00001707811:1:1527695:1527862:1517621:1517775:1:ATAD3A:21:8:0:0	hsa_circ_0000004
ENSG00000197785:ENSE00001304286:ENSE00001707811:1:1527695:1527862:1517621:1517775:1:ATAD3A:21:8:0:0	hsa_circ_0009290
ENSG00000189339:ENSE00003719420:ENSE00003719360:-1:1676378:1676846:1692449:1692644:1:SLC35E2B:6:2:0:0	hsa_circ_0000005
ENSG00000189339:ENSE00003719420:ENSE00003719360:-1:1676378:1676846:1692449:1692644:1:SLC35E2B:6:2:0:0	hsa_circ_0000006
ENSG00000008128:ENSE00003646560:ENSE00001945500:-1:1703080:1703269:1704223:1704602:1:CDK11A:58:43:0:0	hsa_circ_0000005
ENSG00000008128:ENSE00003646560:ENSE00001945500:-1:1703080:1703269:1704223:1704602:1:CDK11A:58:43:0:0	hsa_circ_0000006
ENSG00000189339:ENSE00003719420:ENSE00001944091:-1:1676378:1676846:1692449:1692709:1:SLC35E2B:6:1:0:0	hsa_circ_0000005
ENSG00000189339:ENSE00003719420:ENSE00001944091:-1:1676378:1676846:1692449:1692709:1:SLC35E2B:6:1:0:0	hsa_circ_0000006
ENSG00000008128:ENSE00001824684:ENSE00001867539:-1:1703476:1703940:1707409:1707599:1:CDK11A:55:30:0:0	hsa_circ_0000005
ENSG00000008128:ENSE00001824684:ENSE00001867539:-1:1703476:1703940:1707409:1707599:1:CDK11A:55:30:0:0	hsa_circ_0000006
ENSG00000248333:ENSE00003584256:ENSE00003713496:-1:1655369:1655484:1719360:1719455:1:CDK11B:8:3:0:0	hsa_circ_0000005
ENSG00000078369:ENSE00003740636:ENSE00003483809:-1:1804419:1804581:1806475:1806538:1:GNB1:17:15:0:0	hsa_circ_0000007
ENSG00000078369:ENSE00003740636:ENSE00003483809:-1:1804419:1804581:1806475:1806538:1:GNB1:17:15:0:0	hsa_circ_0005907
ENSG00000078369:ENSE00003740636:ENSE00003483809:-1:1804419:1804581:1806475:1806538:1:GNB1:17:15:0:0	hsa_circ_0006869
ENSG00000078369:ENSE00003740636:ENSE00003483809:-1:1804419:1804581:1806475:1806538:1:GNB1:17:15:0:0	hsa_circ_0009329
ENSG00000078369:ENSE00003740636:ENSE00003483809:-1:1804419:1804581:1806475:1806538:1:GNB1:17:15:0:0	hsa_circ_0009330
ENSG00000078369:ENSE00003740636:ENSE00003483809:-1:1804419:1804581:1806475:1806538:1:GNB1:17:15:0:0	hsa_circ_0009331
ENSG00000078369:ENSE00003740636:ENSE00003483809:-1:1804419:1804581:1806475:1806538:1:GNB1:17:15:0:0	hsa_circ_0009332
ENSG00000078369:ENSE00003740636:ENSE00003483809:-1:1804419:1804581:1806475:1806538:1:GNB1:17:15:0:0	hsa_circ_0009335
ENSG00000078369:ENSE00003740636:ENSE00003483809:-1:1804419:1804581:1806475:1806538:1:GNB1:17:15:0:0	hsa_circ_0009336
ENSG00000078369:ENSE00003740636:ENSE00003483809:-1:1804419:1804581:1806475:1806538:1:GNB1:17:15:0:0	hsa_circ_0009337
ENSG00000078369:ENSE00003740636:ENSE00003483809:-1:1804419:1804581:1806475:1806538:1:GNB1:17:15:0:0	hsa_circ_0009340
ENSG00000078369:ENSE00003740636:ENSE00003483809:-1:1804419:1804581:1806475:1806538:1:GNB1:17:15:0:0	hsa_circ_0009341
ENSG00000078369:ENSE00003740636:ENSE00003483809:-1:1804419:1804581:1806475:1806538:1:GNB1:17:15:0:0	hsa_circ_0009342
ENSG00000078369:ENSE00003740636:ENSE00003483809:-1:1804419:1804581:1806475:1806538:1:GNB1:17:15:0:0	hsa_circ_0009346
ENSG00000078369:ENSE00003740636:ENSE00003483809:-1:1804419:1804581:1806475:1806538:1:GNB1:17:15:0:0	hsa_circ_0009347
ENSG00000078369:ENSE00003740636:ENSE00003483809:-1:1804419:1804581:1806475:1806538:1:GNB1:17:15:0:0	hsa_circ_0009348
ENSG00000078369:ENSE00003740636:ENSE00003483809:-1:1804419:1804581:1806475:1806538:1:GNB1:17:15:0:0	hsa_circ_0009349
ENSG00000078369:ENSE00003740636:ENSE00003483809:-1:1804419:1804581:1806475:1806538:1:GNB1:17:15:0:0	hsa_circ_0009350
ENSG00000078369:ENSE00003740636:ENSE00003483809:-1:1804419:1804581:1806475:1806538:1:GNB1:17:15:0:0	hsa_circ_0009351
ENSG00000078369:ENSE00003740636:ENSE00003483809:-1:1804419:1804581:1806475:1806538:1:GNB1:17:15:0:0	hsa_circ_0009352
ENSG00000078369:ENSE00003740636:ENSE00003483809:-1:1804419:1804581:1806475:1806538:1:GNB1:17:15:0:0	hsa_circ_0009353
ENSG00000078369:ENSE00003740636:ENSE00003483809:-1:1804419:1804581:1806475:1806538:1:GNB1:17:15:0:0	hsa_circ_0009354
ENSG00000078369:ENSE00001925279:ENSE00001886331:-1:1817687:1818386:1824988:1825499:1:GNB1:13:11:0:0	hsa_circ_0000008
ENSG00000078369:ENSE00001925279:ENSE00001886331:-1:1817687:1818386:1824988:1825499:1:GNB1:13:11:0:0	hsa_circ_0004406
ENSG00000078369:ENSE00001925279:ENSE00001886331:-1:1817687:1818386:1824988:1825499:1:GNB1:13:11:0:0	hsa_circ_0005907
ENSG00000078369:ENSE00001925279:ENSE00001886331:-1:1817687:1818386:1824988:1825499:1:GNB1:13:11:0:0	hsa_circ_0006869
ENSG00000078369:ENSE00001925279:ENSE00001886331:-1:1817687:1818386:1824988:1825499:1:GNB1:13:11:0:0	hsa_circ_0008702
ENSG00000078369:ENSE00001925279:ENSE00001886331:-1:1817687:1818386:1824988:1825499:1:GNB1:13:11:0:0	hsa_circ_0009331
ENSG00000078369:ENSE00001925279:ENSE00001886331:-1:1817687:1818386:1824988:1825499:1:GNB1:13:11:0:0	hsa_circ_0009332
ENSG00000078369:ENSE00001925279:ENSE00001886331:-1:1817687:1818386:1824988:1825499:1:GNB1:13:11:0:0	hsa_circ_0009336
ENSG00000078369:ENSE00001925279:ENSE00001886331:-1:1817687:1818386:1824988:1825499:1:GNB1:13:11:0:0	hsa_circ_0009337
ENSG00000078369:ENSE00001925279:ENSE00001886331:-1:1817687:1818386:1824988:1825499:1:GNB1:13:11:0:0	hsa_circ_0009342
ENSG00000078369:ENSE00001925279:ENSE00001886331:-1:1817687:1818386:1824988:1825499:1:GNB1:13:11:0:0	hsa_circ_0009347
ENSG00000078369:ENSE00001925279:ENSE00001886331:-1:1817687:1818386:1824988:1825499:1:GNB1:13:11:0:0	hsa_circ_0009350
ENSG00000078369:ENSE00001925279:ENSE00001886331:-1:1817687:1818386:1824988:1825499:1:GNB1:13:11:0:0	hsa_circ_0009351
ENSG00000078369:ENSE00001925279:ENSE00001886331:-1:1817687:1818386:1824988:1825499:1:GNB1:13:11:0:0	hsa_circ_0009354
ENSG00000078369:ENSE00001925279:ENSE00001886331:-1:1817687:1818386:1824988:1825499:1:GNB1:13:11:0:0	hsa_circ_0009358
ENSG00000078369:ENSE00001925279:ENSE00001886331:-1:1817687:1818386:1824988:1825499:1:GNB1:13:11:0:0	hsa_circ_0009361
ENSG00000116273:ENSE00000736135:ENSE00001248376:1:6619803:6620337:6616757:6616858:1:PHF13:4:3:0:0	hsa_circ_0000011
ENSG00000127483:ENSE00003546950:ENSE00001211353:-1:20757166:20757256:20770930:20771073:1:HP1BP3:28:24:0:0	hsa_circ_0000023
ENSG00000127483:ENSE00003546950:ENSE00001211353:-1:20757166:20757256:20770930:20771073:1:HP1BP3:28:24:0:0	hsa_circ_0000024
ENSG00000127483:ENSE00003546950:ENSE00001211353:-1:20757166:20757256:20770930:20771073:1:HP1BP3:28:24:0:0	hsa_circ_0002437
ENSG00000127483:ENSE00003546950:ENSE00001211353:-1:20757166:20757256:20770930:20771073:1:HP1BP3:28:24:0:0	hsa_circ_0004493
ENSG00000127483:ENSE00003546950:ENSE00001211353:-1:20757166:20757256:20770930:20771073:1:HP1BP3:28:24:0:0	hsa_circ_0005553
ENSG00000127483:ENSE00003546950:ENSE00001211353:-1:20757166:20757256:20770930:20771073:1:HP1BP3:28:24:0:0	hsa_circ_0010439
ENSG00000127483:ENSE00003546950:ENSE00001211353:-1:20757166:20757256:20770930:20771073:1:HP1BP3:28:24:0:0	hsa_circ_0010443
ENSG00000127483:ENSE00003546950:ENSE00001211353:-1:20757166:20757256:20770930:20771073:1:HP1BP3:28:24:0:0	hsa_circ_0010444
ENSG00000127483:ENSE00001279286:ENSE00001211353:-1:20765377:20765531:20770930:20771073:1:HP1BP3:26:24:0:0	hsa_circ_0000023
ENSG00000127483:ENSE00001279286:ENSE00001211353:-1:20765377:20765531:20770930:20771073:1:HP1BP3:26:24:0:0	hsa_circ_0000024
ENSG00000127483:ENSE00001279286:ENSE00001211353:-1:20765377:20765531:20770930:20771073:1:HP1BP3:26:24:0:0	hsa_circ_0002238
ENSG00000127483:ENSE00001279286:ENSE00001211353:-1:20765377:20765531:20770930:20771073:1:HP1BP3:26:24:0:0	hsa_circ_0002437
ENSG00000127483:ENSE00001279286:ENSE00001211353:-1:20765377:20765531:20770930:20771073:1:HP1BP3:26:24:0:0	hsa_circ_0004493
ENSG00000127483:ENSE00001279286:ENSE00001211353:-1:20765377:20765531:20770930:20771073:1:HP1BP3:26:24:0:0	hsa_circ_0005553
ENSG00000127483:ENSE00001279286:ENSE00001211353:-1:20765377:20765531:20770930:20771073:1:HP1BP3:26:24:0:0	hsa_circ_0010439
ENSG00000127483:ENSE00001279286:ENSE00001211353:-1:20765377:20765531:20770930:20771073:1:HP1BP3:26:24:0:0	hsa_circ_0010443
ENSG00000127483:ENSE00001279286:ENSE00001211353:-1:20765377:20765531:20770930:20771073:1:HP1BP3:26:24:0:0	hsa_circ_0010444
ENSG00000127483:ENSE00001279286:ENSE00001211353:-1:20765377:20765531:20770930:20771073:1:HP1BP3:26:24:0:0	hsa_circ_0010445
ENSG00000127483:ENSE00001279286:ENSE00001211353:-1:20765377:20765531:20770930:20771073:1:HP1BP3:26:24:0:0	hsa_circ_0010446
ENSG00000127483:ENSE00001279286:ENSE00001465477:-1:20765377:20765531:20767584:20767664:1:HP1BP3:26:25:0:0	hsa_circ_0000023
ENSG00000127483:ENSE00001279286:ENSE00001465477:-1:20765377:20765531:20767584:20767664:1:HP1BP3:26:25:0:0	hsa_circ_0000024
ENSG00000127483:ENSE00001279286:ENSE00001465477:-1:20765377:20765531:20767584:20767664:1:HP1BP3:26:25:0:0	hsa_circ_0002238
ENSG00000127483:ENSE00001279286:ENSE00001465477:-1:20765377:20765531:20767584:20767664:1:HP1BP3:26:25:0:0	hsa_circ_0002437
ENSG00000127483:ENSE00001279286:ENSE00001465477:-1:20765377:20765531:20767584:20767664:1:HP1BP3:26:25:0:0	hsa_circ_0004493
ENSG00000127483:ENSE00001279286:ENSE00001465477:-1:20765377:20765531:20767584:20767664:1:HP1BP3:26:25:0:0	hsa_circ_0005553
ENSG00000127483:ENSE00001279286:ENSE00001465477:-1:20765377:20765531:20767584:20767664:1:HP1BP3:26:25:0:0	hsa_circ_0010439
ENSG00000127483:ENSE00001279286:ENSE00001465477:-1:20765377:20765531:20767584:20767664:1:HP1BP3:26:25:0:0	hsa_circ_0010442
ENSG00000127483:ENSE00001279286:ENSE00001465477:-1:20765377:20765531:20767584:20767664:1:HP1BP3:26:25:0:0	hsa_circ_0010443
ENSG00000127483:ENSE00001279286:ENSE00001465477:-1:20765377:20765531:20767584:20767664:1:HP1BP3:26:25:0:0	hsa_circ_0010444
ENSG00000127483:ENSE00001279286:ENSE00001465477:-1:20765377:20765531:20767584:20767664:1:HP1BP3:26:25:0:0	hsa_circ_0010445
ENSG00000127483:ENSE00001279286:ENSE00001465477:-1:20765377:20765531:20767584:20767664:1:HP1BP3:26:25:0:0	hsa_circ_0010446
ENSG00000127483:ENSE00001842385:ENSE00001672596:-1:20749723:20750251:20773587:20773610:1:HP1BP3:29:21:0:0	hsa_circ_0000023
ENSG00000127483:ENSE00001842385:ENSE00001672596:-1:20749723:20750251:20773587:20773610:1:HP1BP3:29:21:0:0	hsa_circ_0010439
ENSG00000127483:ENSE00001767516:ENSE00001279286:-1:20757199:20757256:20765377:20765531:1:HP1BP3:27:26:0:0	hsa_circ_0000023
ENSG00000127483:ENSE00001767516:ENSE00001279286:-1:20757199:20757256:20765377:20765531:1:HP1BP3:27:26:0:0	hsa_circ_0000024
ENSG00000127483:ENSE00001767516:ENSE00001279286:-1:20757199:20757256:20765377:20765531:1:HP1BP3:27:26:0:0	hsa_circ_0002437
ENSG00000127483:ENSE00001767516:ENSE00001279286:-1:20757199:20757256:20765377:20765531:1:HP1BP3:27:26:0:0	hsa_circ_0004493
ENSG00000127483:ENSE00001767516:ENSE00001279286:-1:20757199:20757256:20765377:20765531:1:HP1BP3:27:26:0:0	hsa_circ_0005553
ENSG00000127483:ENSE00001767516:ENSE00001279286:-1:20757199:20757256:20765377:20765531:1:HP1BP3:27:26:0:0	hsa_circ_0010439
ENSG00000127483:ENSE00001767516:ENSE00001279286:-1:20757199:20757256:20765377:20765531:1:HP1BP3:27:26:0:0	hsa_circ_0010442
ENSG00000127483:ENSE00001767516:ENSE00001279286:-1:20757199:20757256:20765377:20765531:1:HP1BP3:27:26:0:0	hsa_circ_0010443
ENSG00000127483:ENSE00001767516:ENSE00001279286:-1:20757199:20757256:20765377:20765531:1:HP1BP3:27:26:0:0	hsa_circ_0010444
ENSG00000127483:ENSE00001842385:ENSE00001211353:-1:20749723:20750251:20770930:20771073:1:HP1BP3:29:24:0:0	hsa_circ_0000023
ENSG00000127483:ENSE00001842385:ENSE00001211353:-1:20749723:20750251:20770930:20771073:1:HP1BP3:29:24:0:0	hsa_circ_0010439
ENSG00000127483:ENSE00001842385:ENSE00001767516:-1:20749723:20750251:20757199:20757256:1:HP1BP3:29:27:0:0	hsa_circ_0000023
ENSG00000127483:ENSE00001842385:ENSE00001767516:-1:20749723:20750251:20757199:20757256:1:HP1BP3:29:27:0:0	hsa_circ_0010439
ENSG00000142676:ENSE00003529048:ENSE00003605024:1:23693807:23693913:23692609:23692759:1:RPL11:5:4:0:0	hsa_circ_0000031
ENSG00000142676:ENSE00003529048:ENSE00003605024:1:23693807:23693913:23692609:23692759:1:RPL11:5:4:0:0	hsa_circ_0010875
ENSG00000142676:ENSE00003529048:ENSE00003605024:1:23693807:23693913:23692609:23692759:1:RPL11:5:4:0:0	hsa_circ_0010876
ENSG00000142676:ENSE00003529048:ENSE00003605024:1:23693807:23693913:23692609:23692759:1:RPL11:5:4:0:0	hsa_circ_0010878
ENSG00000142676:ENSE00003529048:ENSE00001874656:1:23693807:23693913:23692306:23692759:1:RPL11:5:3:0:0	hsa_circ_0000031
ENSG00000142676:ENSE00003529048:ENSE00001874656:1:23693807:23693913:23692306:23692759:1:RPL11:5:3:0:0	hsa_circ_0010875
ENSG00000142676:ENSE00003529048:ENSE00001874656:1:23693807:23693913:23692306:23692759:1:RPL11:5:3:0:0	hsa_circ_0010876
ENSG00000142676:ENSE00003529048:ENSE00001874656:1:23693807:23693913:23692306:23692759:1:RPL11:5:3:0:0	hsa_circ_0010878
ENSG00000134684:ENSE00003575922:ENSE00003536022:-1:32779382:32779523:32782404:32782539:1:YARS:27:20:0:0	hsa_circ_0000047
ENSG00000134684:ENSE00003575922:ENSE00003536022:-1:32779382:32779523:32782404:32782539:1:YARS:27:20:0:0	hsa_circ_0011436
ENSG00000134684:ENSE00003575922:ENSE00003536022:-1:32779382:32779523:32782404:32782539:1:YARS:27:20:0:0	hsa_circ_0011437
ENSG00000134684:ENSE00003575922:ENSE00003536022:-1:32779382:32779523:32782404:32782539:1:YARS:27:20:0:0	hsa_circ_0011438
ENSG00000134684:ENSE00003575922:ENSE00003536022:-1:32779382:32779523:32782404:32782539:1:YARS:27:20:0:0	hsa_circ_0011439
ENSG00000134684:ENSE00003575922:ENSE00003536022:-1:32779382:32779523:32782404:32782539:1:YARS:27:20:0:0	hsa_circ_0011440
ENSG00000134684:ENSE00003575922:ENSE00003536022:-1:32779382:32779523:32782404:32782539:1:YARS:27:20:0:0	hsa_circ_0011441
ENSG00000134684:ENSE00003575922:ENSE00003739545:-1:32779382:32779523:32781048:32781127:1:YARS:27:23:0:0	hsa_circ_0000047
ENSG00000134684:ENSE00003575922:ENSE00003739545:-1:32779382:32779523:32781048:32781127:1:YARS:27:23:0:0	hsa_circ_0011436
ENSG00000134684:ENSE00003575922:ENSE00003739545:-1:32779382:32779523:32781048:32781127:1:YARS:27:23:0:0	hsa_circ_0011437
ENSG00000134684:ENSE00003575922:ENSE00003739545:-1:32779382:32779523:32781048:32781127:1:YARS:27:23:0:0	hsa_circ_0011438
ENSG00000134684:ENSE00003575922:ENSE00003739545:-1:32779382:32779523:32781048:32781127:1:YARS:27:23:0:0	hsa_circ_0011439
ENSG00000134684:ENSE00003575922:ENSE00003739545:-1:32779382:32779523:32781048:32781127:1:YARS:27:23:0:0	hsa_circ_0011440
ENSG00000134684:ENSE00003575922:ENSE00003739545:-1:32779382:32779523:32781048:32781127:1:YARS:27:23:0:0	hsa_circ_0011441
ENSG00000134684:ENSE00003459128:ENSE00003726155:-1:32780085:32780278:32781129:32781145:1:YARS:26:21:0:0	hsa_circ_0000047
ENSG00000134684:ENSE00003459128:ENSE00003726155:-1:32780085:32780278:32781129:32781145:1:YARS:26:21:0:0	hsa_circ_0011436
ENSG00000134684:ENSE00003459128:ENSE00003726155:-1:32780085:32780278:32781129:32781145:1:YARS:26:21:0:0	hsa_circ_0011437
ENSG00000134684:ENSE00003459128:ENSE00003726155:-1:32780085:32780278:32781129:32781145:1:YARS:26:21:0:0	hsa_circ_0011438
ENSG00000134684:ENSE00003459128:ENSE00003726155:-1:32780085:32780278:32781129:32781145:1:YARS:26:21:0:0	hsa_circ_0011439
ENSG00000134684:ENSE00003459128:ENSE00003726155:-1:32780085:32780278:32781129:32781145:1:YARS:26:21:0:0	hsa_circ_0011440
ENSG00000134684:ENSE00003459128:ENSE00003726155:-1:32780085:32780278:32781129:32781145:1:YARS:26:21:0:0	hsa_circ_0011441
ENSG00000134684:ENSE00003459128:ENSE00003726155:-1:32780085:32780278:32781129:32781145:1:YARS:26:21:0:0	hsa_circ_0011442
ENSG00000116514:ENSE00000826573:ENSE00000764281:-1:32948222:32948363:32949569:32949774:1:RNF19B:4:2:0:1	hsa_circ_0000048
ENSG00000116514:ENSE00000826573:ENSE00000764281:-1:32948222:32948363:32949569:32949774:1:RNF19B:4:2:0:1	hsa_circ_0004013
ENSG00000116514:ENSE00000826573:ENSE00000764281:-1:32948222:32948363:32949569:32949774:1:RNF19B:4:2:0:1	hsa_circ_0005057
ENSG00000116514:ENSE00000826573:ENSE00000764281:-1:32948222:32948363:32949569:32949774:1:RNF19B:4:2:0:1	hsa_circ_0005810
ENSG00000116514:ENSE00000826573:ENSE00000764281:-1:32948222:32948363:32949569:32949774:1:RNF19B:4:2:0:1	hsa_circ_0011455
ENSG00000116514:ENSE00000826573:ENSE00000764281:-1:32948222:32948363:32949569:32949774:1:RNF19B:4:2:0:1	hsa_circ_0011459
ENSG00000146463:ENSE00001125352:ENSE00001616388:1:35388910:35389082:35387454:35387604:1:ZMYM4:20:19:0:0	hsa_circ_0000051
ENSG00000146463:ENSE00001125352:ENSE00001616388:1:35388910:35389082:35387454:35387604:1:ZMYM4:20:19:0:0	hsa_circ_0011535
ENSG00000146463:ENSE00001125352:ENSE00001616388:1:35388910:35389082:35387454:35387604:1:ZMYM4:20:19:0:0	hsa_circ_0011538
ENSG00000146463:ENSE00001125352:ENSE00001616388:1:35388910:35389082:35387454:35387604:1:ZMYM4:20:19:0:0	hsa_circ_0011539
ENSG00000146463:ENSE00001125352:ENSE00001616388:1:35388910:35389082:35387454:35387604:1:ZMYM4:20:19:0:0	hsa_circ_0011540
ENSG00000146463:ENSE00001125352:ENSE00001616388:1:35388910:35389082:35387454:35387604:1:ZMYM4:20:19:0:0	hsa_circ_0011542
ENSG00000146463:ENSE00001125352:ENSE00001616388:1:35388910:35389082:35387454:35387604:1:ZMYM4:20:19:0:0	hsa_circ_0011543
ENSG00000146463:ENSE00001125352:ENSE00001616388:1:35388910:35389082:35387454:35387604:1:ZMYM4:20:19:0:0	hsa_circ_0011544
ENSG00000146463:ENSE00001125352:ENSE00001616388:1:35388910:35389082:35387454:35387604:1:ZMYM4:20:19:0:0	hsa_circ_0011545
ENSG00000146463:ENSE00001125352:ENSE00001616388:1:35388910:35389082:35387454:35387604:1:ZMYM4:20:19:0:0	hsa_circ_0011546
ENSG00000146463:ENSE00001125352:ENSE00001616388:1:35388910:35389082:35387454:35387604:1:ZMYM4:20:19:0:0	hsa_circ_0011547
ENSG00000146463:ENSE00001125352:ENSE00001616388:1:35388910:35389082:35387454:35387604:1:ZMYM4:20:19:0:0	hsa_circ_0011548
ENSG00000146463:ENSE00001125352:ENSE00001616388:1:35388910:35389082:35387454:35387604:1:ZMYM4:20:19:0:0	hsa_circ_0011549
ENSG00000146463:ENSE00001125352:ENSE00001616388:1:35388910:35389082:35387454:35387604:1:ZMYM4:20:19:0:0	hsa_circ_0011550
ENSG00000146463:ENSE00001125352:ENSE00001616388:1:35388910:35389082:35387454:35387604:1:ZMYM4:20:19:0:0	hsa_circ_0011551
ENSG00000146463:ENSE00001125352:ENSE00001616388:1:35388910:35389082:35387454:35387604:1:ZMYM4:20:19:0:0	hsa_circ_0011552
ENSG00000146463:ENSE00001125352:ENSE00001616388:1:35388910:35389082:35387454:35387604:1:ZMYM4:20:19:0:0	hsa_circ_0011553
ENSG00000116898:ENSE00001879702:ENSE00003613150:-1:36455774:36455925:36456187:36456378:1:MRPS15:12:11:0:0	hsa_circ_0000054
ENSG00000116898:ENSE00001898173:ENSE00001810196:-1:36456187:36456566:36457923:36459703:1:MRPS15:10:8:0:0	hsa_circ_0000054
ENSG00000116898:ENSE00001880390:ENSE00003613150:-1:36455772:36455925:36456187:36456378:1:MRPS15:14:11:0:0	hsa_circ_0000054
ENSG00000116898:ENSE00001815385:ENSE00003613150:-1:36455773:36455925:36456187:36456378:1:MRPS15:13:11:0:0	hsa_circ_0000054
ENSG00000116898:ENSE00001898173:ENSE00000861263:-1:36456187:36456566:36457923:36457981:1:MRPS15:10:7:0:0	hsa_circ_0000054
ENSG00000131236:ENSE00001705011:ENSE00001192162:1:40060067:40060130:40059334:40059458:1:CAP1:21:18:0:0	hsa_circ_0000058
ENSG00000131236:ENSE00001705011:ENSE00001192162:1:40060067:40060130:40059334:40059458:1:CAP1:21:18:0:0	hsa_circ_0003107
ENSG00000131236:ENSE00001705011:ENSE00001192162:1:40060067:40060130:40059334:40059458:1:CAP1:21:18:0:0	hsa_circ_0011873
ENSG00000131236:ENSE00001192162:ENSE00001673981:1:40059334:40059458:40040767:40040783:1:CAP1:18:13:0:0	hsa_circ_0000058
ENSG00000131236:ENSE00001192162:ENSE00001673981:1:40059334:40059458:40040767:40040783:1:CAP1:18:13:0:0	hsa_circ_0011873
ENSG00000131236:ENSE00001192162:ENSE00001670959:1:40059334:40059458:40041429:40041493:1:CAP1:18:16:0:0	hsa_circ_0000058
ENSG00000131236:ENSE00001192162:ENSE00001670959:1:40059334:40059458:40041429:40041493:1:CAP1:18:16:0:0	hsa_circ_0011873
ENSG00000131236:ENSE00000899727:ENSE00001458655:1:40060067:40060170:40040233:40040783:1:CAP1:20:1:0:0	hsa_circ_0000058
ENSG00000131236:ENSE00000899727:ENSE00001458655:1:40060067:40060170:40040233:40040783:1:CAP1:20:1:0:0	hsa_circ_0011873
ENSG00000131236:ENSE00001192162:ENSE00001458655:1:40059334:40059458:40040233:40040783:1:CAP1:18:1:0:0	hsa_circ_0000058
ENSG00000131236:ENSE00001192162:ENSE00001458655:1:40059334:40059458:40040233:40040783:1:CAP1:18:1:0:0	hsa_circ_0011873
ENSG00000131236:ENSE00001192162:ENSE00001850738:1:40059334:40059458:40040753:40040801:1:CAP1:18:10:0:0	hsa_circ_0000058
ENSG00000131236:ENSE00001192162:ENSE00001850738:1:40059334:40059458:40040753:40040801:1:CAP1:18:10:0:0	hsa_circ_0011873
ENSG00000131236:ENSE00000899727:ENSE00001192162:1:40060067:40060170:40059334:40059458:1:CAP1:20:18:0:0	hsa_circ_0000058
ENSG00000131236:ENSE00000899727:ENSE00001192162:1:40060067:40060170:40059334:40059458:1:CAP1:20:18:0:0	hsa_circ_0003107
ENSG00000131236:ENSE00000899727:ENSE00001192162:1:40060067:40060170:40059334:40059458:1:CAP1:20:18:0:0	hsa_circ_0011873
ENSG00000131236:ENSE00001192162:ENSE00001822157:1:40059334:40059458:40040761:40040801:1:CAP1:18:11:0:0	hsa_circ_0000058
ENSG00000131236:ENSE00001192162:ENSE00001822157:1:40059334:40059458:40040761:40040801:1:CAP1:18:11:0:0	hsa_circ_0011873
ENSG00000010803:ENSE00000768679:ENSE00000768714:-1:41070595:41070721:41075219:41075451:1:SCMH1:20:19:0:0	hsa_circ_0000061
ENSG00000010803:ENSE00000768679:ENSE00000768714:-1:41070595:41070721:41075219:41075451:1:SCMH1:20:19:0:0	hsa_circ_0011938
ENSG00000010803:ENSE00000768679:ENSE00000768714:-1:41070595:41070721:41075219:41075451:1:SCMH1:20:19:0:0	hsa_circ_0011939
ENSG00000010803:ENSE00000768679:ENSE00000768714:-1:41070595:41070721:41075219:41075451:1:SCMH1:20:19:0:0	hsa_circ_0011940
ENSG00000010803:ENSE00000768679:ENSE00000768714:-1:41070595:41070721:41075219:41075451:1:SCMH1:20:19:0:0	hsa_circ_0011942
ENSG00000010803:ENSE00000768679:ENSE00000768714:-1:41070595:41070721:41075219:41075451:1:SCMH1:20:19:0:0	hsa_circ_0011943
ENSG00000010803:ENSE00003693990:ENSE00001146734:-1:41142878:41143112:41152599:41152741:1:SCMH1:16:14:0:0	hsa_circ_0000062
ENSG00000010803:ENSE00003693990:ENSE00001146734:-1:41142878:41143112:41152599:41152741:1:SCMH1:16:14:0:0	hsa_circ_0003751
ENSG00000010803:ENSE00003693990:ENSE00001146734:-1:41142878:41143112:41152599:41152741:1:SCMH1:16:14:0:0	hsa_circ_0011940
ENSG00000010803:ENSE00003693990:ENSE00001146734:-1:41142878:41143112:41152599:41152741:1:SCMH1:16:14:0:0	hsa_circ_0011943
ENSG00000010803:ENSE00003693990:ENSE00001146734:-1:41142878:41143112:41152599:41152741:1:SCMH1:16:14:0:0	hsa_circ_0011946
ENSG00000010803:ENSE00003693990:ENSE00001146734:-1:41142878:41143112:41152599:41152741:1:SCMH1:16:14:0:0	hsa_circ_0011947
ENSG00000010803:ENSE00003693990:ENSE00001146734:-1:41142878:41143112:41152599:41152741:1:SCMH1:16:14:0:0	hsa_circ_0011948
ENSG00000117448:ENSE00003704568:ENSE00003709899:1:45566869:45567020:45566569:45566688:1:AKR1A1:12:11:0:0	hsa_circ_0000067
ENSG00000117448:ENSE00003704568:ENSE00003709899:1:45566869:45567020:45566569:45566688:1:AKR1A1:12:11:0:0	hsa_circ_0012228
ENSG00000117448:ENSE00003704568:ENSE00003709899:1:45566869:45567020:45566569:45566688:1:AKR1A1:12:11:0:0	hsa_circ_0012229
ENSG00000117448:ENSE00003704568:ENSE00003709899:1:45566869:45567020:45566569:45566688:1:AKR1A1:12:11:0:0	hsa_circ_0012231
ENSG00000117448:ENSE00003704568:ENSE00003709899:1:45566869:45567020:45566569:45566688:1:AKR1A1:12:11:0:0	hsa_circ_0012232
ENSG00000117448:ENSE00003704568:ENSE00003709899:1:45566869:45567020:45566569:45566688:1:AKR1A1:12:11:0:0	hsa_circ_0012233
ENSG00000117448:ENSE00001860098:ENSE00003709899:1:45566869:45567213:45566569:45566688:1:AKR1A1:13:11:0:0	hsa_circ_0000067
ENSG00000117448:ENSE00001860098:ENSE00003709899:1:45566869:45567213:45566569:45566688:1:AKR1A1:13:11:0:0	hsa_circ_0012228
ENSG00000117448:ENSE00001860098:ENSE00003709899:1:45566869:45567213:45566569:45566688:1:AKR1A1:13:11:0:0	hsa_circ_0012229
ENSG00000117448:ENSE00001860098:ENSE00003709899:1:45566869:45567213:45566569:45566688:1:AKR1A1:13:11:0:0	hsa_circ_0012231
ENSG00000117448:ENSE00001860098:ENSE00003709899:1:45566869:45567213:45566569:45566688:1:AKR1A1:13:11:0:0	hsa_circ_0012232
ENSG00000117448:ENSE00001860098:ENSE00003709899:1:45566869:45567213:45566569:45566688:1:AKR1A1:13:11:0:0	hsa_circ_0012233
ENSG00000185104:ENSE00001875194:ENSE00003619565:-1:50705786:50706051:50788000:50788205:1:FAF1:10:6:0:0	hsa_circ_0000070
ENSG00000185104:ENSE00001875194:ENSE00003619565:-1:50705786:50706051:50788000:50788205:1:FAF1:10:6:0:0	hsa_circ_0012394
ENSG00000185104:ENSE00001875194:ENSE00003619565:-1:50705786:50706051:50788000:50788205:1:FAF1:10:6:0:0	hsa_circ_0012407
ENSG00000185104:ENSE00003619565:ENSE00003656635:-1:50788000:50788205:50801631:50801677:1:FAF1:6:5:0:0	hsa_circ_0000070
ENSG00000185104:ENSE00003619565:ENSE00003656635:-1:50788000:50788205:50801631:50801677:1:FAF1:6:5:0:0	hsa_circ_0003332
ENSG00000185104:ENSE00003619565:ENSE00003656635:-1:50788000:50788205:50801631:50801677:1:FAF1:6:5:0:0	hsa_circ_0003727
ENSG00000185104:ENSE00003619565:ENSE00003656635:-1:50788000:50788205:50801631:50801677:1:FAF1:6:5:0:0	hsa_circ_0005191
ENSG00000185104:ENSE00003619565:ENSE00003656635:-1:50788000:50788205:50801631:50801677:1:FAF1:6:5:0:0	hsa_circ_0012394
ENSG00000185104:ENSE00003619565:ENSE00003656635:-1:50788000:50788205:50801631:50801677:1:FAF1:6:5:0:0	hsa_circ_0012412
ENSG00000177606:ENSE00001454665:ENSE00001454665:-1:58780788:58784327:58780788:58784327:1:JUN:1:1:1:1	hsa_circ_0000074
ENSG00000162607:ENSE00001066775:ENSE00001066774:1:62443159:62443319:62442195:62442299:1:USP1:10:8:0:0	hsa_circ_0000078
ENSG00000162607:ENSE00001066775:ENSE00001066774:1:62443159:62443319:62442195:62442299:1:USP1:10:8:0:0	hsa_circ_0008657
ENSG00000162607:ENSE00001066775:ENSE00001066774:1:62443159:62443319:62442195:62442299:1:USP1:10:8:0:0	hsa_circ_0012796
ENSG00000162607:ENSE00001066775:ENSE00001066774:1:62443159:62443319:62442195:62442299:1:USP1:10:8:0:0	hsa_circ_0012797
ENSG00000162607:ENSE00001066770:ENSE00001711827:1:62444738:62445429:62443159:62443320:1:USP1:11:9:0:0	hsa_circ_0000078
ENSG00000162607:ENSE00001066770:ENSE00001711827:1:62444738:62445429:62443159:62443320:1:USP1:11:9:0:0	hsa_circ_0000079
ENSG00000162607:ENSE00001066770:ENSE00001711827:1:62444738:62445429:62443159:62443320:1:USP1:11:9:0:0	hsa_circ_0012796
ENSG00000116754:ENSE00001833995:ENSE00003582281:1:70249742:70250047:70244684:70244815:1:SRSF11:36:31:0:0	hsa_circ_0000083
ENSG00000116754:ENSE00001833995:ENSE00003582281:1:70249742:70250047:70244684:70244815:1:SRSF11:36:31:0:0	hsa_circ_0012935
ENSG00000116754:ENSE00001952346:ENSE00003582281:1:70248394:70250503:70244684:70244815:1:SRSF11:35:31:0:0	hsa_circ_0000083
ENSG00000116754:ENSE00001952346:ENSE00003582281:1:70248394:70250503:70244684:70244815:1:SRSF11:35:31:0:0	hsa_circ_0012935
ENSG00000116754:ENSE00003663502:ENSE00003582281:1:70246818:70246907:70244684:70244815:1:SRSF11:33:31:0:0	hsa_circ_0000083
ENSG00000116754:ENSE00003663502:ENSE00003582281:1:70246818:70246907:70244684:70244815:1:SRSF11:33:31:0:0	hsa_circ_0012935
ENSG00000116754:ENSE00001893722:ENSE00003582281:1:70247117:70247149:70244684:70244815:1:SRSF11:34:31:0:0	hsa_circ_0000083
ENSG00000116754:ENSE00001893722:ENSE00003582281:1:70247117:70247149:70244684:70244815:1:SRSF11:34:31:0:0	hsa_circ_0012935
ENSG00000116754:ENSE00001833995:ENSE00003663502:1:70249742:70250047:70246818:70246907:1:SRSF11:36:33:0:0	hsa_circ_0000083
ENSG00000116754:ENSE00001833995:ENSE00003663502:1:70249742:70250047:70246818:70246907:1:SRSF11:36:33:0:0	hsa_circ_0012935
ENSG00000118454:ENSE00000798468:ENSE00001863567:-1:70276765:70276844:70292146:70292549:1:ANKRD13C:14:12:0:0	hsa_circ_0000084
ENSG00000118454:ENSE00000798468:ENSE00001863567:-1:70276765:70276844:70292146:70292549:1:ANKRD13C:14:12:0:0	hsa_circ_0008892
ENSG00000118454:ENSE00000798468:ENSE00001863567:-1:70276765:70276844:70292146:70292549:1:ANKRD13C:14:12:0:0	hsa_circ_0012937
ENSG00000118454:ENSE00000798468:ENSE00001863567:-1:70276765:70276844:70292146:70292549:1:ANKRD13C:14:12:0:0	hsa_circ_0012938
ENSG00000118454:ENSE00000798468:ENSE00001863567:-1:70276765:70276844:70292146:70292549:1:ANKRD13C:14:12:0:0	hsa_circ_0012939
ENSG00000118454:ENSE00000798469:ENSE00003540444:-1:70292388:70292549:70296130:70296261:1:ANKRD13C:11:10:0:0	hsa_circ_0000084
ENSG00000118454:ENSE00000798469:ENSE00003540444:-1:70292388:70292549:70296130:70296261:1:ANKRD13C:11:10:0:0	hsa_circ_0000085
ENSG00000118454:ENSE00000798469:ENSE00003540444:-1:70292388:70292549:70296130:70296261:1:ANKRD13C:11:10:0:0	hsa_circ_0002231
ENSG00000118454:ENSE00000798469:ENSE00003540444:-1:70292388:70292549:70296130:70296261:1:ANKRD13C:11:10:0:0	hsa_circ_0008892
ENSG00000118454:ENSE00000798469:ENSE00003540444:-1:70292388:70292549:70296130:70296261:1:ANKRD13C:11:10:0:0	hsa_circ_0012937
ENSG00000118454:ENSE00000798469:ENSE00003540444:-1:70292388:70292549:70296130:70296261:1:ANKRD13C:11:10:0:0	hsa_circ_0012938
ENSG00000118454:ENSE00000798469:ENSE00003540444:-1:70292388:70292549:70296130:70296261:1:ANKRD13C:11:10:0:0	hsa_circ_0012939
ENSG00000118454:ENSE00000798469:ENSE00001869134:-1:70292388:70292549:70305686:70305957:1:ANKRD13C:11:8:0:0	hsa_circ_0000085
ENSG00000118454:ENSE00000798469:ENSE00001869134:-1:70292388:70292549:70305686:70305957:1:ANKRD13C:11:8:0:0	hsa_circ_0002231
ENSG00000118454:ENSE00000798469:ENSE00001869134:-1:70292388:70292549:70305686:70305957:1:ANKRD13C:11:8:0:0	hsa_circ_0008892
ENSG00000118454:ENSE00000798469:ENSE00001869134:-1:70292388:70292549:70305686:70305957:1:ANKRD13C:11:8:0:0	hsa_circ_0012937
ENSG00000118454:ENSE00000798469:ENSE00001869134:-1:70292388:70292549:70305686:70305957:1:ANKRD13C:11:8:0:0	hsa_circ_0012938
ENSG00000118454:ENSE00000798469:ENSE00001869134:-1:70292388:70292549:70305686:70305957:1:ANKRD13C:11:8:0:0	hsa_circ_0012939
ENSG00000122484:ENSE00003499108:ENSE00000831123:1:92380724:92380873:92333391:92333473:1:RPAP2:15:12:0:0	hsa_circ_0000091
ENSG00000122484:ENSE00003499108:ENSE00000831123:1:92380724:92380873:92333391:92333473:1:RPAP2:15:12:0:0	hsa_circ_0013156
ENSG00000122483:ENSE00003653060:ENSE00001333640:1:93246838:93246954:93239683:93239896:1:CCDC18:37:34:0:0	hsa_circ_0000093
ENSG00000122483:ENSE00003653060:ENSE00001333640:1:93246838:93246954:93239683:93239896:1:CCDC18:37:34:0:0	hsa_circ_0013196
ENSG00000122483:ENSE00003653060:ENSE00001333640:1:93246838:93246954:93239683:93239896:1:CCDC18:37:34:0:0	hsa_circ_0013198
ENSG00000156875:ENSE00001028831:ENSE00001028839:1:100069614:100069685:100059878:100060005:1:HIAT1:10:5:0:1	hsa_circ_0000096
ENSG00000156875:ENSE00001028831:ENSE00001028839:1:100069614:100069685:100059878:100060005:1:HIAT1:10:5:0:1	hsa_circ_0013302
ENSG00000156875:ENSE00001028831:ENSE00001028839:1:100069614:100069685:100059878:100060005:1:HIAT1:10:5:0:1	hsa_circ_0013303
ENSG00000156875:ENSE00001028831:ENSE00001028839:1:100069614:100069685:100059878:100060005:1:HIAT1:10:5:0:1	hsa_circ_0013304
ENSG00000156875:ENSE00001028839:ENSE00001028830:1:100059878:100060005:100058666:100058728:1:HIAT1:5:3:1:0	hsa_circ_0000096
ENSG00000156875:ENSE00001028839:ENSE00001028830:1:100059878:100060005:100058666:100058728:1:HIAT1:5:3:1:0	hsa_circ_0013301
ENSG00000156875:ENSE00001028839:ENSE00001028830:1:100059878:100060005:100058666:100058728:1:HIAT1:5:3:1:0	hsa_circ_0013302
ENSG00000156875:ENSE00001028839:ENSE00001028830:1:100059878:100060005:100058666:100058728:1:HIAT1:5:3:1:0	hsa_circ_0013303
ENSG00000156875:ENSE00001028831:ENSE00001028837:1:100069614:100069685:100067977:100068195:1:HIAT1:10:8:0:0	hsa_circ_0000096
ENSG00000156875:ENSE00001028831:ENSE00001028837:1:100069614:100069685:100067977:100068195:1:HIAT1:10:8:0:0	hsa_circ_0013302
ENSG00000156875:ENSE00001028831:ENSE00001028837:1:100069614:100069685:100067977:100068195:1:HIAT1:10:8:0:0	hsa_circ_0013303
ENSG00000156875:ENSE00001028831:ENSE00001028837:1:100069614:100069685:100067977:100068195:1:HIAT1:10:8:0:0	hsa_circ_0013304
ENSG00000156875:ENSE00001028837:ENSE00001028829:1:100067977:100068195:100049909:100050004:1:HIAT1:8:2:0:0	hsa_circ_0000096
ENSG00000156875:ENSE00001028836:ENSE00001028837:1:100068473:100068586:100067977:100068195:1:HIAT1:9:8:0:0	hsa_circ_0000096
ENSG00000156875:ENSE00001028836:ENSE00001028837:1:100068473:100068586:100067977:100068195:1:HIAT1:9:8:0:0	hsa_circ_0013301
ENSG00000156875:ENSE00001028836:ENSE00001028837:1:100068473:100068586:100067977:100068195:1:HIAT1:9:8:0:0	hsa_circ_0013302
ENSG00000156875:ENSE00001028836:ENSE00001028837:1:100068473:100068586:100067977:100068195:1:HIAT1:9:8:0:0	hsa_circ_0013303
ENSG00000156875:ENSE00001028836:ENSE00001028837:1:100068473:100068586:100067977:100068195:1:HIAT1:9:8:0:0	hsa_circ_0013304
ENSG00000156875:ENSE00001028835:ENSE00001028839:1:100061835:100061949:100059878:100060005:1:HIAT1:6:5:0:1	hsa_circ_0000096
ENSG00000156875:ENSE00001028835:ENSE00001028839:1:100061835:100061949:100059878:100060005:1:HIAT1:6:5:0:1	hsa_circ_0013301
ENSG00000156875:ENSE00001028835:ENSE00001028839:1:100061835:100061949:100059878:100060005:1:HIAT1:6:5:0:1	hsa_circ_0013302
ENSG00000156875:ENSE00001028835:ENSE00001028839:1:100061835:100061949:100059878:100060005:1:HIAT1:6:5:0:1	hsa_circ_0013303
ENSG00000156875:ENSE00001028835:ENSE00001028839:1:100061835:100061949:100059878:100060005:1:HIAT1:6:5:0:1	hsa_circ_0013304
ENSG00000121957:ENSE00001561061:ENSE00001644377:1:108929701:108934545:108924000:108924214:1:GPSM2:26:23:0:0	hsa_circ_0000101
ENSG00000121957:ENSE00001561061:ENSE00001644377:1:108929701:108934545:108924000:108924214:1:GPSM2:26:23:0:0	hsa_circ_0013388
ENSG00000121957:ENSE00001561061:ENSE00001644377:1:108929701:108934545:108924000:108924214:1:GPSM2:26:23:0:0	hsa_circ_0013391
ENSG00000121957:ENSE00001614490:ENSE00001783677:1:108901790:108901945:108897959:108898101:1:GPSM2:16:12:0:0	hsa_circ_0000101
ENSG00000121957:ENSE00001614490:ENSE00001783677:1:108901790:108901945:108897959:108898101:1:GPSM2:16:12:0:0	hsa_circ_0013385
ENSG00000121957:ENSE00001614490:ENSE00001783677:1:108901790:108901945:108897959:108898101:1:GPSM2:16:12:0:0	hsa_circ_0013386
ENSG00000121957:ENSE00001614490:ENSE00001783677:1:108901790:108901945:108897959:108898101:1:GPSM2:16:12:0:0	hsa_circ_0013387
ENSG00000121957:ENSE00001614490:ENSE00001783677:1:108901790:108901945:108897959:108898101:1:GPSM2:16:12:0:0	hsa_circ_0013388
ENSG00000121957:ENSE00001614490:ENSE00001783677:1:108901790:108901945:108897959:108898101:1:GPSM2:16:12:0:0	hsa_circ_0013389
ENSG00000121957:ENSE00001614490:ENSE00001783677:1:108901790:108901945:108897959:108898101:1:GPSM2:16:12:0:0	hsa_circ_0013390
ENSG00000121957:ENSE00001614490:ENSE00001783677:1:108901790:108901945:108897959:108898101:1:GPSM2:16:12:0:0	hsa_circ_0013391
ENSG00000121957:ENSE00002221677:ENSE00001024150:1:108896864:108897085:108885275:108885578:1:GPSM2:8:6:0:0	hsa_circ_0000101
ENSG00000121957:ENSE00002221677:ENSE00001024150:1:108896864:108897085:108885275:108885578:1:GPSM2:8:6:0:0	hsa_circ_0013384
ENSG00000121957:ENSE00002221677:ENSE00001024150:1:108896864:108897085:108885275:108885578:1:GPSM2:8:6:0:0	hsa_circ_0013385
ENSG00000121957:ENSE00002221677:ENSE00001024150:1:108896864:108897085:108885275:108885578:1:GPSM2:8:6:0:0	hsa_circ_0013386
ENSG00000121957:ENSE00002221677:ENSE00001024150:1:108896864:108897085:108885275:108885578:1:GPSM2:8:6:0:0	hsa_circ_0013387
ENSG00000121957:ENSE00002221677:ENSE00001024150:1:108896864:108897085:108885275:108885578:1:GPSM2:8:6:0:0	hsa_circ_0013388
ENSG00000121957:ENSE00002221677:ENSE00001024150:1:108896864:108897085:108885275:108885578:1:GPSM2:8:6:0:0	hsa_circ_0013389
ENSG00000121957:ENSE00001792285:ENSE00001625275:1:108922417:108922576:108918613:108918789:1:GPSM2:22:21:0:0	hsa_circ_0000101
ENSG00000121957:ENSE00001792285:ENSE00001625275:1:108922417:108922576:108918613:108918789:1:GPSM2:22:21:0:0	hsa_circ_0013387
ENSG00000121957:ENSE00001792285:ENSE00001625275:1:108922417:108922576:108918613:108918789:1:GPSM2:22:21:0:0	hsa_circ_0013388
ENSG00000121957:ENSE00001792285:ENSE00001625275:1:108922417:108922576:108918613:108918789:1:GPSM2:22:21:0:0	hsa_circ_0013391
ENSG00000143119:ENSE00003470764:ENSE00003639112:1:110892345:110892533:110891392:110891471:1:CD53:6:4:0:0	hsa_circ_0000105
ENSG00000143119:ENSE00003470764:ENSE00003639112:1:110892345:110892533:110891392:110891471:1:CD53:6:4:0:0	hsa_circ_0013480
ENSG00000134255:ENSE00003542936:ENSE00003726988:1:111161155:111161296:111147677:111148053:1:CEPT1:13:9:0:0	hsa_circ_0000106
ENSG00000134255:ENSE00003542936:ENSE00003726988:1:111161155:111161296:111147677:111148053:1:CEPT1:13:9:0:0	hsa_circ_0013493
ENSG00000134255:ENSE00003542936:ENSE00003726988:1:111161155:111161296:111147677:111148053:1:CEPT1:13:9:0:0	hsa_circ_0013494
ENSG00000134255:ENSE00003542936:ENSE00003726988:1:111161155:111161296:111147677:111148053:1:CEPT1:13:9:0:0	hsa_circ_0013497
ENSG00000134255:ENSE00001956618:ENSE00003612384:1:111161155:111161196:111147642:111148053:1:CEPT1:12:7:0:0	hsa_circ_0000106
ENSG00000134255:ENSE00001956618:ENSE00003612384:1:111161155:111161196:111147642:111148053:1:CEPT1:12:7:0:0	hsa_circ_0013493
ENSG00000134255:ENSE00001956618:ENSE00003612384:1:111161155:111161196:111147642:111148053:1:CEPT1:12:7:0:0	hsa_circ_0013494
ENSG00000134255:ENSE00001956618:ENSE00003612384:1:111161155:111161196:111147642:111148053:1:CEPT1:12:7:0:0	hsa_circ_0013497
ENSG00000116489:ENSE00001857242:ENSE00003559657:1:112659329:112659779:112654465:112654671:1:CAPZA1:12:10:0:0	hsa_circ_0000109
ENSG00000116489:ENSE00001857242:ENSE00003559657:1:112659329:112659779:112654465:112654671:1:CAPZA1:12:10:0:0	hsa_circ_0005664
ENSG00000116489:ENSE00001857242:ENSE00003559657:1:112659329:112659779:112654465:112654671:1:CAPZA1:12:10:0:0	hsa_circ_0013526
ENSG00000116489:ENSE00001857242:ENSE00003559657:1:112659329:112659779:112654465:112654671:1:CAPZA1:12:10:0:0	hsa_circ_0013527
ENSG00000116489:ENSE00001857242:ENSE00003559657:1:112659329:112659779:112654465:112654671:1:CAPZA1:12:10:0:0	hsa_circ_0013528
ENSG00000116489:ENSE00001857242:ENSE00003559657:1:112659329:112659779:112654465:112654671:1:CAPZA1:12:10:0:0	hsa_circ_0013529
ENSG00000116489:ENSE00001857242:ENSE00003559657:1:112659329:112659779:112654465:112654671:1:CAPZA1:12:10:0:0	hsa_circ_0013530
ENSG00000116489:ENSE00001857242:ENSE00003559657:1:112659329:112659779:112654465:112654671:1:CAPZA1:12:10:0:0	hsa_circ_0013533
ENSG00000116489:ENSE00001857242:ENSE00003559657:1:112659329:112659779:112654465:112654671:1:CAPZA1:12:10:0:0	hsa_circ_0013534
ENSG00000116489:ENSE00001857242:ENSE00003559657:1:112659329:112659779:112654465:112654671:1:CAPZA1:12:10:0:0	hsa_circ_0013535
ENSG00000116489:ENSE00003607444:ENSE00003559657:1:112659022:112659101:112654465:112654671:1:CAPZA1:11:10:0:0	hsa_circ_0000109
ENSG00000116489:ENSE00003607444:ENSE00003559657:1:112659022:112659101:112654465:112654671:1:CAPZA1:11:10:0:0	hsa_circ_0005664
ENSG00000116489:ENSE00003607444:ENSE00003559657:1:112659022:112659101:112654465:112654671:1:CAPZA1:11:10:0:0	hsa_circ_0013526
ENSG00000116489:ENSE00003607444:ENSE00003559657:1:112659022:112659101:112654465:112654671:1:CAPZA1:11:10:0:0	hsa_circ_0013527
ENSG00000116489:ENSE00003607444:ENSE00003559657:1:112659022:112659101:112654465:112654671:1:CAPZA1:11:10:0:0	hsa_circ_0013528
ENSG00000116489:ENSE00003607444:ENSE00003559657:1:112659022:112659101:112654465:112654671:1:CAPZA1:11:10:0:0	hsa_circ_0013529
ENSG00000116489:ENSE00003607444:ENSE00003559657:1:112659022:112659101:112654465:112654671:1:CAPZA1:11:10:0:0	hsa_circ_0013530
ENSG00000116489:ENSE00003607444:ENSE00003559657:1:112659022:112659101:112654465:112654671:1:CAPZA1:11:10:0:0	hsa_circ_0013532
ENSG00000116489:ENSE00003607444:ENSE00003559657:1:112659022:112659101:112654465:112654671:1:CAPZA1:11:10:0:0	hsa_circ_0013533
ENSG00000116489:ENSE00003607444:ENSE00003559657:1:112659022:112659101:112654465:112654671:1:CAPZA1:11:10:0:0	hsa_circ_0013534
ENSG00000116489:ENSE00003607444:ENSE00003559657:1:112659022:112659101:112654465:112654671:1:CAPZA1:11:10:0:0	hsa_circ_0013535
ENSG00000134262:ENSE00001904514:ENSE00003666290:-1:113896258:113897939:113901236:113901383:1:AP4B1:31:15:0:0	hsa_circ_0000112
ENSG00000134262:ENSE00001904514:ENSE00003666290:-1:113896258:113897939:113901236:113901383:1:AP4B1:31:15:0:0	hsa_circ_0013610
ENSG00000134262:ENSE00001822605:ENSE00003666290:-1:113899904:113900008:113901236:113901383:1:AP4B1:22:15:0:0	hsa_circ_0000112
ENSG00000134262:ENSE00001822605:ENSE00003666290:-1:113899904:113900008:113901236:113901383:1:AP4B1:22:15:0:0	hsa_circ_0013610
ENSG00000134262:ENSE00001904514:ENSE00001915006:-1:113896258:113897939:113901755:113902119:1:AP4B1:31:14:0:0	hsa_circ_0000112
ENSG00000134262:ENSE00001904514:ENSE00001915006:-1:113896258:113897939:113901755:113902119:1:AP4B1:31:14:0:0	hsa_circ_0013610
ENSG00000009307:ENSE00000784325:ENSE00002163661:-1:114733732:114733857:114737988:114738072:1:CSDE1:29:22:0:0	hsa_circ_0000115
ENSG00000009307:ENSE00000784325:ENSE00002163661:-1:114733732:114733857:114737988:114738072:1:CSDE1:29:22:0:0	hsa_circ_0013647
ENSG00000009307:ENSE00000784325:ENSE00002163661:-1:114733732:114733857:114737988:114738072:1:CSDE1:29:22:0:0	hsa_circ_0013650
ENSG00000009307:ENSE00000784325:ENSE00002163661:-1:114733732:114733857:114737988:114738072:1:CSDE1:29:22:0:0	hsa_circ_0013651
ENSG00000009307:ENSE00000784325:ENSE00002163661:-1:114733732:114733857:114737988:114738072:1:CSDE1:29:22:0:0	hsa_circ_0013652
ENSG00000009307:ENSE00000784325:ENSE00000800122:-1:114733732:114733857:114733989:114734117:1:CSDE1:29:27:0:0	hsa_circ_0000115
ENSG00000009307:ENSE00000784325:ENSE00000800122:-1:114733732:114733857:114733989:114734117:1:CSDE1:29:27:0:0	hsa_circ_0013647
ENSG00000009307:ENSE00000784325:ENSE00000800122:-1:114733732:114733857:114733989:114734117:1:CSDE1:29:27:0:0	hsa_circ_0013650
ENSG00000009307:ENSE00000784325:ENSE00000800122:-1:114733732:114733857:114733989:114734117:1:CSDE1:29:27:0:0	hsa_circ_0013651
ENSG00000009307:ENSE00000784325:ENSE00000800122:-1:114733732:114733857:114733989:114734117:1:CSDE1:29:27:0:0	hsa_circ_0013652
ENSG00000009307:ENSE00000800122:ENSE00003663490:-1:114733989:114734117:114736758:114736855:1:CSDE1:27:25:0:0	hsa_circ_0000115
ENSG00000009307:ENSE00000800122:ENSE00003663490:-1:114733989:114734117:114736758:114736855:1:CSDE1:27:25:0:0	hsa_circ_0013647
ENSG00000009307:ENSE00000800122:ENSE00003663490:-1:114733989:114734117:114736758:114736855:1:CSDE1:27:25:0:0	hsa_circ_0013650
ENSG00000009307:ENSE00000800122:ENSE00003663490:-1:114733989:114734117:114736758:114736855:1:CSDE1:27:25:0:0	hsa_circ_0013651
ENSG00000009307:ENSE00000800122:ENSE00003663490:-1:114733989:114734117:114736758:114736855:1:CSDE1:27:25:0:0	hsa_circ_0013652
ENSG00000009307:ENSE00000800122:ENSE00003663490:-1:114733989:114734117:114736758:114736855:1:CSDE1:27:25:0:0	hsa_circ_0013654
ENSG00000009307:ENSE00000800122:ENSE00002163661:-1:114733989:114734117:114737988:114738072:1:CSDE1:27:22:0:0	hsa_circ_0000115
ENSG00000009307:ENSE00000800122:ENSE00002163661:-1:114733989:114734117:114737988:114738072:1:CSDE1:27:22:0:0	hsa_circ_0013647
ENSG00000009307:ENSE00000800122:ENSE00002163661:-1:114733989:114734117:114737988:114738072:1:CSDE1:27:22:0:0	hsa_circ_0013650
ENSG00000009307:ENSE00000800122:ENSE00002163661:-1:114733989:114734117:114737988:114738072:1:CSDE1:27:22:0:0	hsa_circ_0013651
ENSG00000009307:ENSE00000800122:ENSE00002163661:-1:114733989:114734117:114737988:114738072:1:CSDE1:27:22:0:0	hsa_circ_0013652
ENSG00000009307:ENSE00000800122:ENSE00002163661:-1:114733989:114734117:114737988:114738072:1:CSDE1:27:22:0:0	hsa_circ_0013654
ENSG00000198162:ENSE00001782196:ENSE00001635177:1:117442231:117442325:117402186:117402441:1:MAN1A2:9:3:0:0	hsa_circ_0000119
ENSG00000198162:ENSE00001782196:ENSE00001635177:1:117442231:117442325:117402186:117402441:1:MAN1A2:9:3:0:0	hsa_circ_0000120
ENSG00000198162:ENSE00001782196:ENSE00001635177:1:117442231:117442325:117402186:117402441:1:MAN1A2:9:3:0:0	hsa_circ_0013732
ENSG00000198162:ENSE00001782196:ENSE00001635177:1:117442231:117442325:117402186:117402441:1:MAN1A2:9:3:0:0	hsa_circ_0013733
ENSG00000092621:ENSE00003566557:ENSE00003469615:1:119743886:119744213:119742807:119743044:1:PHGDH:25:24:0:0	hsa_circ_0000121
ENSG00000092621:ENSE00003566557:ENSE00003469615:1:119743886:119744213:119742807:119743044:1:PHGDH:25:24:0:0	hsa_circ_0013772
ENSG00000092621:ENSE00001888153:ENSE00003469615:1:119743886:119744215:119742807:119743044:1:PHGDH:26:24:0:0	hsa_circ_0000121
ENSG00000092621:ENSE00001888153:ENSE00003469615:1:119743886:119744215:119742807:119743044:1:PHGDH:26:24:0:0	hsa_circ_0013772
ENSG00000265491:ENSE00003533111:ENSE00002686783:-1:145771711:145773843:145788908:145788966:1:RNF115:5:2:0:0	hsa_circ_0000125
ENSG00000265491:ENSE00003533111:ENSE00002717241:-1:145771711:145773843:145784539:145784596:1:RNF115:5:3:0:0	hsa_circ_0000125
ENSG00000265491:ENSE00003533111:ENSE00002717241:-1:145771711:145773843:145784539:145784596:1:RNF115:5:3:0:0	hsa_circ_0013917
ENSG00000265491:ENSE00003533111:ENSE00002717241:-1:145771711:145773843:145784539:145784596:1:RNF115:5:3:0:0	hsa_circ_0013918
ENSG00000265491:ENSE00002699095:ENSE00002728992:-1:145752978:145753049:145771711:145771919:1:RNF115:6:4:0:0	hsa_circ_0000125
ENSG00000265491:ENSE00002699095:ENSE00002728992:-1:145752978:145753049:145771711:145771919:1:RNF115:6:4:0:0	hsa_circ_0013918
ENSG00000265491:ENSE00002699095:ENSE00002728992:-1:145752978:145753049:145771711:145771919:1:RNF115:6:4:0:0	hsa_circ_0013919
ENSG00000265491:ENSE00002699095:ENSE00002728992:-1:145752978:145753049:145771711:145771919:1:RNF115:6:4:0:0	hsa_circ_0013920
ENSG00000143363:ENSE00003592192:ENSE00003611260:1:151025515:151025673:151024611:151024795:1:PRUNE:14:12:0:0	hsa_circ_0000126
ENSG00000143363:ENSE00003592192:ENSE00003611260:1:151025515:151025673:151024611:151024795:1:PRUNE:14:12:0:0	hsa_circ_0006760
ENSG00000143363:ENSE00003592192:ENSE00003611260:1:151025515:151025673:151024611:151024795:1:PRUNE:14:12:0:0	hsa_circ_0014084
ENSG00000143363:ENSE00003592192:ENSE00003611260:1:151025515:151025673:151024611:151024795:1:PRUNE:14:12:0:0	hsa_circ_0014085
ENSG00000143363:ENSE00003592192:ENSE00003611260:1:151025515:151025673:151024611:151024795:1:PRUNE:14:12:0:0	hsa_circ_0014086
ENSG00000163159:ENSE00003577202:ENSE00001863214:-1:151173499:151173615:151174391:151177031:1:VPS72:17:16:0:0	hsa_circ_0000129
ENSG00000143621:ENSE00003645281:ENSE00001175625:-1:153665663:153665728:153667555:153667657:1:ILF2:12:10:0:0	hsa_circ_0000133
ENSG00000143621:ENSE00003645281:ENSE00001175625:-1:153665663:153665728:153667555:153667657:1:ILF2:12:10:0:0	hsa_circ_0014252
ENSG00000143621:ENSE00003645281:ENSE00001175625:-1:153665663:153665728:153667555:153667657:1:ILF2:12:10:0:0	hsa_circ_0014253
ENSG00000143621:ENSE00003645281:ENSE00001175625:-1:153665663:153665728:153667555:153667657:1:ILF2:12:10:0:0	hsa_circ_0014254
ENSG00000143621:ENSE00003645281:ENSE00001175625:-1:153665663:153665728:153667555:153667657:1:ILF2:12:10:0:0	hsa_circ_0014255
ENSG00000143621:ENSE00003645281:ENSE00001175625:-1:153665663:153665728:153667555:153667657:1:ILF2:12:10:0:0	hsa_circ_0014256
ENSG00000143621:ENSE00003645281:ENSE00001175625:-1:153665663:153665728:153667555:153667657:1:ILF2:12:10:0:0	hsa_circ_0014257
ENSG00000143621:ENSE00003645281:ENSE00001175625:-1:153665663:153665728:153667555:153667657:1:ILF2:12:10:0:0	hsa_circ_0014260
ENSG00000143621:ENSE00003645281:ENSE00001175625:-1:153665663:153665728:153667555:153667657:1:ILF2:12:10:0:0	hsa_circ_0014262
ENSG00000143621:ENSE00003645281:ENSE00001175625:-1:153665663:153665728:153667555:153667657:1:ILF2:12:10:0:0	hsa_circ_0014265
ENSG00000143621:ENSE00003645281:ENSE00001175625:-1:153665663:153665728:153667555:153667657:1:ILF2:12:10:0:0	hsa_circ_0014266
ENSG00000143621:ENSE00003645281:ENSE00001175625:-1:153665663:153665728:153667555:153667657:1:ILF2:12:10:0:0	hsa_circ_0014267
ENSG00000143621:ENSE00003645281:ENSE00001175625:-1:153665663:153665728:153667555:153667657:1:ILF2:12:10:0:0	hsa_circ_0014268
ENSG00000143621:ENSE00003645281:ENSE00001175625:-1:153665663:153665728:153667555:153667657:1:ILF2:12:10:0:0	hsa_circ_0014273
ENSG00000143621:ENSE00003645281:ENSE00001175625:-1:153665663:153665728:153667555:153667657:1:ILF2:12:10:0:0	hsa_circ_0014276
ENSG00000143621:ENSE00003645281:ENSE00001175625:-1:153665663:153665728:153667555:153667657:1:ILF2:12:10:0:0	hsa_circ_0014279
ENSG00000143621:ENSE00001175619:ENSE00001175633:-1:153665220:153665336:153668453:153668557:1:ILF2:13:8:0:0	hsa_circ_0000133
ENSG00000143621:ENSE00001175619:ENSE00001175633:-1:153665220:153665336:153668453:153668557:1:ILF2:13:8:0:0	hsa_circ_0014254
ENSG00000143621:ENSE00001175619:ENSE00001175633:-1:153665220:153665336:153668453:153668557:1:ILF2:13:8:0:0	hsa_circ_0014255
ENSG00000143621:ENSE00001175619:ENSE00001175633:-1:153665220:153665336:153668453:153668557:1:ILF2:13:8:0:0	hsa_circ_0014256
ENSG00000143621:ENSE00001175619:ENSE00001175633:-1:153665220:153665336:153668453:153668557:1:ILF2:13:8:0:0	hsa_circ_0014257
ENSG00000143621:ENSE00001175619:ENSE00001175633:-1:153665220:153665336:153668453:153668557:1:ILF2:13:8:0:0	hsa_circ_0014262
ENSG00000143621:ENSE00001175619:ENSE00001175633:-1:153665220:153665336:153668453:153668557:1:ILF2:13:8:0:0	hsa_circ_0014266
ENSG00000143621:ENSE00001175619:ENSE00001175633:-1:153665220:153665336:153668453:153668557:1:ILF2:13:8:0:0	hsa_circ_0014267
ENSG00000143621:ENSE00001175619:ENSE00001175633:-1:153665220:153665336:153668453:153668557:1:ILF2:13:8:0:0	hsa_circ_0014268
ENSG00000143621:ENSE00001175619:ENSE00001175633:-1:153665220:153665336:153668453:153668557:1:ILF2:13:8:0:0	hsa_circ_0014273
ENSG00000143621:ENSE00001175619:ENSE00001175633:-1:153665220:153665336:153668453:153668557:1:ILF2:13:8:0:0	hsa_circ_0014276
ENSG00000143621:ENSE00001175629:ENSE00001175633:-1:153668000:153668077:153668453:153668557:1:ILF2:9:8:0:0	hsa_circ_0000133
ENSG00000143621:ENSE00001175629:ENSE00001175633:-1:153668000:153668077:153668453:153668557:1:ILF2:9:8:0:0	hsa_circ_0014254
ENSG00000143621:ENSE00001175629:ENSE00001175633:-1:153668000:153668077:153668453:153668557:1:ILF2:9:8:0:0	hsa_circ_0014255
ENSG00000143621:ENSE00001175629:ENSE00001175633:-1:153668000:153668077:153668453:153668557:1:ILF2:9:8:0:0	hsa_circ_0014256
ENSG00000143621:ENSE00001175629:ENSE00001175633:-1:153668000:153668077:153668453:153668557:1:ILF2:9:8:0:0	hsa_circ_0014257
ENSG00000143621:ENSE00001175629:ENSE00001175633:-1:153668000:153668077:153668453:153668557:1:ILF2:9:8:0:0	hsa_circ_0014262
ENSG00000143621:ENSE00001175629:ENSE00001175633:-1:153668000:153668077:153668453:153668557:1:ILF2:9:8:0:0	hsa_circ_0014266
ENSG00000143621:ENSE00001175629:ENSE00001175633:-1:153668000:153668077:153668453:153668557:1:ILF2:9:8:0:0	hsa_circ_0014267
ENSG00000143621:ENSE00001175629:ENSE00001175633:-1:153668000:153668077:153668453:153668557:1:ILF2:9:8:0:0	hsa_circ_0014268
ENSG00000143621:ENSE00001175629:ENSE00001175633:-1:153668000:153668077:153668453:153668557:1:ILF2:9:8:0:0	hsa_circ_0014273
ENSG00000143621:ENSE00001175629:ENSE00001175633:-1:153668000:153668077:153668453:153668557:1:ILF2:9:8:0:0	hsa_circ_0014276
ENSG00000143621:ENSE00001175619:ENSE00003645281:-1:153665220:153665336:153665663:153665728:1:ILF2:13:12:0:0	hsa_circ_0000133
ENSG00000143621:ENSE00001175619:ENSE00003645281:-1:153665220:153665336:153665663:153665728:1:ILF2:13:12:0:0	hsa_circ_0014251
ENSG00000143621:ENSE00001175619:ENSE00003645281:-1:153665220:153665336:153665663:153665728:1:ILF2:13:12:0:0	hsa_circ_0014252
ENSG00000143621:ENSE00001175619:ENSE00003645281:-1:153665220:153665336:153665663:153665728:1:ILF2:13:12:0:0	hsa_circ_0014253
ENSG00000143621:ENSE00001175619:ENSE00003645281:-1:153665220:153665336:153665663:153665728:1:ILF2:13:12:0:0	hsa_circ_0014254
ENSG00000143621:ENSE00001175619:ENSE00003645281:-1:153665220:153665336:153665663:153665728:1:ILF2:13:12:0:0	hsa_circ_0014255
ENSG00000143621:ENSE00001175619:ENSE00003645281:-1:153665220:153665336:153665663:153665728:1:ILF2:13:12:0:0	hsa_circ_0014256
ENSG00000143621:ENSE00001175619:ENSE00003645281:-1:153665220:153665336:153665663:153665728:1:ILF2:13:12:0:0	hsa_circ_0014257
ENSG00000143621:ENSE00001175619:ENSE00003645281:-1:153665220:153665336:153665663:153665728:1:ILF2:13:12:0:0	hsa_circ_0014260
ENSG00000143621:ENSE00001175619:ENSE00003645281:-1:153665220:153665336:153665663:153665728:1:ILF2:13:12:0:0	hsa_circ_0014262
ENSG00000143621:ENSE00001175619:ENSE00003645281:-1:153665220:153665336:153665663:153665728:1:ILF2:13:12:0:0	hsa_circ_0014265
ENSG00000143621:ENSE00001175619:ENSE00003645281:-1:153665220:153665336:153665663:153665728:1:ILF2:13:12:0:0	hsa_circ_0014266
ENSG00000143621:ENSE00001175619:ENSE00003645281:-1:153665220:153665336:153665663:153665728:1:ILF2:13:12:0:0	hsa_circ_0014267
ENSG00000143621:ENSE00001175619:ENSE00003645281:-1:153665220:153665336:153665663:153665728:1:ILF2:13:12:0:0	hsa_circ_0014268
ENSG00000143621:ENSE00001175619:ENSE00003645281:-1:153665220:153665336:153665663:153665728:1:ILF2:13:12:0:0	hsa_circ_0014272
ENSG00000143621:ENSE00001175619:ENSE00003645281:-1:153665220:153665336:153665663:153665728:1:ILF2:13:12:0:0	hsa_circ_0014273
ENSG00000143621:ENSE00001175619:ENSE00003645281:-1:153665220:153665336:153665663:153665728:1:ILF2:13:12:0:0	hsa_circ_0014276
ENSG00000143621:ENSE00001175619:ENSE00003645281:-1:153665220:153665336:153665663:153665728:1:ILF2:13:12:0:0	hsa_circ_0014278
ENSG00000173171:ENSE00001825030:ENSE00003709603:1:155213484:155213739:155212385:155212567:1:MTX1:21:13:0:0	hsa_circ_0000135
ENSG00000173171:ENSE00001825030:ENSE00003707914:1:155213484:155213739:155213237:155213391:1:MTX1:21:16:0:0	hsa_circ_0000135
ENSG00000173171:ENSE00003707914:ENSE00003709603:1:155213237:155213391:155212385:155212567:1:MTX1:16:13:0:0	hsa_circ_0000135
ENSG00000173171:ENSE00003707914:ENSE00003709326:1:155213237:155213391:155212694:155212770:1:MTX1:16:15:0:0	hsa_circ_0000135
ENSG00000173171:ENSE00001692156:ENSE00001938372:1:155213484:155213656:155212455:155212770:1:MTX1:18:14:0:0	hsa_circ_0000135
ENSG00000177628:ENSE00003506590:ENSE00003673033:-1:155235681:155235844:155237341:155237578:1:GBA:34:28:0:0	hsa_circ_0000136
ENSG00000236675:ENSE00001701937:ENSE00001638086:1:155233011:155233193:155232753:155232845:1:MTX1P1:4:3:1:1	hsa_circ_0000136
ENSG00000236675:ENSE00001683834:ENSE00001627470:1:155233864:155234018:155233320:155233396:1:MTX1P1:6:5:1:1	hsa_circ_0000136
ENSG00000177628:ENSE00001837048:ENSE00003506590:-1:155235016:155235100:155235681:155235844:1:GBA:38:34:0:0	hsa_circ_0000136
ENSG00000143256:ENSE00000958901:ENSE00000958900:-1:161102048:161102171:161102287:161102375:1:PFDN2:4:3:0:0	hsa_circ_0000145
ENSG00000143256:ENSE00000958901:ENSE00000958900:-1:161102048:161102171:161102287:161102375:1:PFDN2:4:3:0:0	hsa_circ_0014963
ENSG00000143256:ENSE00000958901:ENSE00000958900:-1:161102048:161102171:161102287:161102375:1:PFDN2:4:3:0:0	hsa_circ_0014964
ENSG00000143256:ENSE00000958901:ENSE00000958900:-1:161102048:161102171:161102287:161102375:1:PFDN2:4:3:0:0	hsa_circ_0014966
ENSG00000244682:ENSE00003642316:ENSE00002040581:1:161591144:161591398:161589565:161589886:1:FCGR2C:19:13:0:0	hsa_circ_0000146
ENSG00000244682:ENSE00003642316:ENSE00003516200:1:161591144:161591398:161588422:161588442:1:FCGR2C:19:9:0:0	hsa_circ_0000146
ENSG00000244682:ENSE00003642316:ENSE00003713544:1:161591144:161591398:161589562:161589596:1:FCGR2C:19:10:0:0	hsa_circ_0000146
ENSG00000143179:ENSE00003674537:ENSE00001656332:1:165896190:165896332:165890204:165890363:1:UCK2:8:2:0:0	hsa_circ_0000147
ENSG00000143179:ENSE00003674537:ENSE00001656332:1:165896190:165896332:165890204:165890363:1:UCK2:8:2:0:0	hsa_circ_0008054
ENSG00000143179:ENSE00003674537:ENSE00001656332:1:165896190:165896332:165890204:165890363:1:UCK2:8:2:0:0	hsa_circ_0015081
ENSG00000143179:ENSE00003674537:ENSE00001656332:1:165896190:165896332:165890204:165890363:1:UCK2:8:2:0:0	hsa_circ_0015082
ENSG00000143179:ENSE00003674537:ENSE00001656332:1:165896190:165896332:165890204:165890363:1:UCK2:8:2:0:0	hsa_circ_0015083
ENSG00000143179:ENSE00001870723:ENSE00001656332:1:165892652:165892774:165890204:165890363:1:UCK2:4:2:0:0	hsa_circ_0000147
ENSG00000143179:ENSE00001870723:ENSE00001656332:1:165892652:165892774:165890204:165890363:1:UCK2:4:2:0:0	hsa_circ_0008054
ENSG00000143179:ENSE00001870723:ENSE00001656332:1:165892652:165892774:165890204:165890363:1:UCK2:4:2:0:0	hsa_circ_0015081
ENSG00000143179:ENSE00001870723:ENSE00001656332:1:165892652:165892774:165890204:165890363:1:UCK2:4:2:0:0	hsa_circ_0015082
ENSG00000143179:ENSE00001870723:ENSE00001656332:1:165892652:165892774:165890204:165890363:1:UCK2:4:2:0:0	hsa_circ_0015083
ENSG00000143179:ENSE00001836737:ENSE00001656332:1:165907684:165907871:165890204:165890363:1:UCK2:17:2:0:0	hsa_circ_0000147
ENSG00000143179:ENSE00001836737:ENSE00001656332:1:165907684:165907871:165890204:165890363:1:UCK2:17:2:0:0	hsa_circ_0015083
ENSG00000143179:ENSE00001855475:ENSE00001656332:1:165894166:165894579:165890204:165890363:1:UCK2:5:2:0:0	hsa_circ_0000147
ENSG00000143179:ENSE00001855475:ENSE00001656332:1:165894166:165894579:165890204:165890363:1:UCK2:5:2:0:0	hsa_circ_0008054
ENSG00000143179:ENSE00001855475:ENSE00001656332:1:165894166:165894579:165890204:165890363:1:UCK2:5:2:0:0	hsa_circ_0015081
ENSG00000143179:ENSE00001855475:ENSE00001656332:1:165894166:165894579:165890204:165890363:1:UCK2:5:2:0:0	hsa_circ_0015082
ENSG00000143179:ENSE00001855475:ENSE00001656332:1:165894166:165894579:165890204:165890363:1:UCK2:5:2:0:0	hsa_circ_0015083
ENSG00000143179:ENSE00003708517:ENSE00003674537:1:165903182:165903279:165896190:165896332:1:UCK2:11:8:0:0	hsa_circ_0000147
ENSG00000143179:ENSE00003708517:ENSE00003674537:1:165903182:165903279:165896190:165896332:1:UCK2:11:8:0:0	hsa_circ_0015081
ENSG00000143179:ENSE00003708517:ENSE00003674537:1:165903182:165903279:165896190:165896332:1:UCK2:11:8:0:0	hsa_circ_0015082
ENSG00000143179:ENSE00003708517:ENSE00003674537:1:165903182:165903279:165896190:165896332:1:UCK2:11:8:0:0	hsa_circ_0015083
ENSG00000198771:ENSE00001719109:ENSE00000958446:1:167697099:167697287:167694099:167694302:1:RCSD1:17:16:0:0	hsa_circ_0000149
ENSG00000198771:ENSE00001719109:ENSE00000958446:1:167697099:167697287:167694099:167694302:1:RCSD1:17:16:0:0	hsa_circ_0000150
ENSG00000198771:ENSE00001719109:ENSE00000958446:1:167697099:167697287:167694099:167694302:1:RCSD1:17:16:0:0	hsa_circ_0015105
ENSG00000198771:ENSE00001510815:ENSE00000958446:1:167697099:167697842:167694099:167694302:1:RCSD1:18:16:0:0	hsa_circ_0000149
ENSG00000198771:ENSE00001510815:ENSE00000958446:1:167697099:167697842:167694099:167694302:1:RCSD1:18:16:0:0	hsa_circ_0000150
ENSG00000198771:ENSE00001510815:ENSE00000958446:1:167697099:167697842:167694099:167694302:1:RCSD1:18:16:0:0	hsa_circ_0015105
ENSG00000197965:ENSE00003691047:ENSE00003600552:1:167773236:167773368:167772275:167772488:1:MPZL1:15:13:0:0	hsa_circ_0000153
ENSG00000197965:ENSE00003691047:ENSE00003600552:1:167773236:167773368:167772275:167772488:1:MPZL1:15:13:0:0	hsa_circ_0005827
ENSG00000197965:ENSE00003691047:ENSE00003600552:1:167773236:167773368:167772275:167772488:1:MPZL1:15:13:0:0	hsa_circ_0006883
ENSG00000197965:ENSE00003691047:ENSE00003600552:1:167773236:167773368:167772275:167772488:1:MPZL1:15:13:0:0	hsa_circ_0007921
ENSG00000197965:ENSE00003691047:ENSE00003600552:1:167773236:167773368:167772275:167772488:1:MPZL1:15:13:0:0	hsa_circ_0015107
ENSG00000143164:ENSE00003538581:ENSE00003461048:1:167974830:167975015:167966629:167966721:1:DCAF6:13:10:0:0	hsa_circ_0000154
ENSG00000143164:ENSE00003538581:ENSE00003461048:1:167974830:167975015:167966629:167966721:1:DCAF6:13:10:0:0	hsa_circ_0009109
ENSG00000143164:ENSE00003538581:ENSE00003461048:1:167974830:167975015:167966629:167966721:1:DCAF6:13:10:0:0	hsa_circ_0015112
ENSG00000143164:ENSE00003538581:ENSE00003461048:1:167974830:167975015:167966629:167966721:1:DCAF6:13:10:0:0	hsa_circ_0015113
ENSG00000143164:ENSE00003538581:ENSE00003461048:1:167974830:167975015:167966629:167966721:1:DCAF6:13:10:0:0	hsa_circ_0015114
ENSG00000143164:ENSE00003538581:ENSE00003461048:1:167974830:167975015:167966629:167966721:1:DCAF6:13:10:0:0	hsa_circ_0015115
ENSG00000143164:ENSE00003538581:ENSE00003461048:1:167974830:167975015:167966629:167966721:1:DCAF6:13:10:0:0	hsa_circ_0015116
ENSG00000143164:ENSE00003538581:ENSE00003461048:1:167974830:167975015:167966629:167966721:1:DCAF6:13:10:0:0	hsa_circ_0015117
ENSG00000143164:ENSE00003538581:ENSE00003461048:1:167974830:167975015:167966629:167966721:1:DCAF6:13:10:0:0	hsa_circ_0015118
ENSG00000143164:ENSE00003538581:ENSE00001837085:1:167974830:167975015:167969204:167969259:1:DCAF6:13:12:0:0	hsa_circ_0000154
ENSG00000143164:ENSE00003538581:ENSE00001837085:1:167974830:167975015:167969204:167969259:1:DCAF6:13:12:0:0	hsa_circ_0009109
ENSG00000143164:ENSE00003538581:ENSE00001837085:1:167974830:167975015:167969204:167969259:1:DCAF6:13:12:0:0	hsa_circ_0015112
ENSG00000143164:ENSE00003538581:ENSE00001837085:1:167974830:167975015:167969204:167969259:1:DCAF6:13:12:0:0	hsa_circ_0015113
ENSG00000143164:ENSE00003538581:ENSE00001837085:1:167974830:167975015:167969204:167969259:1:DCAF6:13:12:0:0	hsa_circ_0015114
ENSG00000143164:ENSE00003538581:ENSE00001837085:1:167974830:167975015:167969204:167969259:1:DCAF6:13:12:0:0	hsa_circ_0015115
ENSG00000143164:ENSE00003538581:ENSE00001837085:1:167974830:167975015:167969204:167969259:1:DCAF6:13:12:0:0	hsa_circ_0015116
ENSG00000143164:ENSE00003538581:ENSE00001837085:1:167974830:167975015:167969204:167969259:1:DCAF6:13:12:0:0	hsa_circ_0015117
ENSG00000143164:ENSE00003538581:ENSE00001837085:1:167974830:167975015:167969204:167969259:1:DCAF6:13:12:0:0	hsa_circ_0015118
ENSG00000143164:ENSE00003538581:ENSE00001837085:1:167974830:167975015:167969204:167969259:1:DCAF6:13:12:0:0	hsa_circ_0015119
ENSG00000143164:ENSE00003669384:ENSE00003639171:1:168044900:168045227:168044585:168044671:1:DCAF6:32:31:0:0	hsa_circ_0000155
ENSG00000143164:ENSE00003669384:ENSE00003639171:1:168044900:168045227:168044585:168044671:1:DCAF6:32:31:0:0	hsa_circ_0015114
ENSG00000143164:ENSE00003669384:ENSE00003639171:1:168044900:168045227:168044585:168044671:1:DCAF6:32:31:0:0	hsa_circ_0015115
ENSG00000143164:ENSE00003669384:ENSE00003639171:1:168044900:168045227:168044585:168044671:1:DCAF6:32:31:0:0	hsa_circ_0015116
ENSG00000143164:ENSE00003669384:ENSE00003639171:1:168044900:168045227:168044585:168044671:1:DCAF6:32:31:0:0	hsa_circ_0015117
ENSG00000143164:ENSE00003669384:ENSE00003639171:1:168044900:168045227:168044585:168044671:1:DCAF6:32:31:0:0	hsa_circ_0015118
ENSG00000143164:ENSE00003669384:ENSE00003639171:1:168044900:168045227:168044585:168044671:1:DCAF6:32:31:0:0	hsa_circ_0015131
ENSG00000143164:ENSE00003669384:ENSE00003639171:1:168044900:168045227:168044585:168044671:1:DCAF6:32:31:0:0	hsa_circ_0015132
ENSG00000143164:ENSE00003669384:ENSE00003639171:1:168044900:168045227:168044585:168044671:1:DCAF6:32:31:0:0	hsa_circ_0015133
ENSG00000143164:ENSE00003669384:ENSE00003639171:1:168044900:168045227:168044585:168044671:1:DCAF6:32:31:0:0	hsa_circ_0015134
ENSG00000143164:ENSE00003669384:ENSE00003639171:1:168044900:168045227:168044585:168044671:1:DCAF6:32:31:0:0	hsa_circ_0015135
ENSG00000120370:ENSE00003513814:ENSE00003687393:1:170542491:170542592:170539210:170539567:1:GORAB:10:9:0:0	hsa_circ_0000159
ENSG00000152061:ENSE00003527809:ENSE00001445383:1:174278613:174278779:174275100:174275189:1:RABGAP1L:19:17:0:0	hsa_circ_0000161
ENSG00000152061:ENSE00003527809:ENSE00001445383:1:174278613:174278779:174275100:174275189:1:RABGAP1L:19:17:0:0	hsa_circ_0005089
ENSG00000152061:ENSE00003527809:ENSE00001445383:1:174278613:174278779:174275100:174275189:1:RABGAP1L:19:17:0:0	hsa_circ_0015324
ENSG00000152061:ENSE00003527809:ENSE00001445383:1:174278613:174278779:174275100:174275189:1:RABGAP1L:19:17:0:0	hsa_circ_0015331
ENSG00000152061:ENSE00003527809:ENSE00001445383:1:174278613:174278779:174275100:174275189:1:RABGAP1L:19:17:0:0	hsa_circ_0015332
ENSG00000230124:ENSE00003459212:ENSE00003566637:-1:180397516:180397605:180413366:180413471:1:ACBD6:7:6:0:0	hsa_circ_0000164
ENSG00000230124:ENSE00003459212:ENSE00003566637:-1:180397516:180397605:180413366:180413471:1:ACBD6:7:6:0:0	hsa_circ_0009175
ENSG00000230124:ENSE00003459212:ENSE00003566637:-1:180397516:180397605:180413366:180413471:1:ACBD6:7:6:0:0	hsa_circ_0015504
ENSG00000230124:ENSE00003459212:ENSE00003566637:-1:180397516:180397605:180413366:180413471:1:ACBD6:7:6:0:0	hsa_circ_0015505
ENSG00000230124:ENSE00003459212:ENSE00003566637:-1:180397516:180397605:180413366:180413471:1:ACBD6:7:6:0:0	hsa_circ_0015507
ENSG00000230124:ENSE00003459212:ENSE00003566637:-1:180397516:180397605:180413366:180413471:1:ACBD6:7:6:0:0	hsa_circ_0015508
ENSG00000135823:ENSE00001434832:ENSE00001434793:-1:181002606:181002700:181005294:181005463:1:STX6:4:3:0:0	hsa_circ_0000165
ENSG00000135823:ENSE00001434832:ENSE00001434793:-1:181002606:181002700:181005294:181005463:1:STX6:4:3:0:0	hsa_circ_0006796
ENSG00000135823:ENSE00001434832:ENSE00001434793:-1:181002606:181002700:181005294:181005463:1:STX6:4:3:0:0	hsa_circ_0015525
ENSG00000135823:ENSE00001434832:ENSE00001434793:-1:181002606:181002700:181005294:181005463:1:STX6:4:3:0:0	hsa_circ_0015527
ENSG00000135823:ENSE00001434832:ENSE00001434793:-1:181002606:181002700:181005294:181005463:1:STX6:4:3:0:0	hsa_circ_0015529
ENSG00000157181:ENSE00001126065:ENSE00003627566:1:186417544:186417654:186406083:186406268:1:C1orf27:19:16:0:0	hsa_circ_0000166
ENSG00000157181:ENSE00001126065:ENSE00003627566:1:186417544:186417654:186406083:186406268:1:C1orf27:19:16:0:0	hsa_circ_0015727
ENSG00000203710:ENSE00002403204:ENSE00003742297:1:207616575:207616802:207587386:207587565:1:CR1:52:44:0:0	hsa_circ_0000177
ENSG00000162813:ENSE00002403870:ENSE00001347948:-1:220079727:220079854:220089686:220089853:1:BPNT1:11:2:0:0	hsa_circ_0000185
ENSG00000162813:ENSE00002403870:ENSE00001347948:-1:220079727:220079854:220089686:220089853:1:BPNT1:11:2:0:0	hsa_circ_0016491
ENSG00000135766:ENSE00003466537:ENSE00003687514:-1:231370562:231370698:231373980:231374099:1:EGLN1:4:3:0:0	hsa_circ_0000196
ENSG00000135766:ENSE00003466537:ENSE00003687514:-1:231370562:231370698:231373980:231374099:1:EGLN1:4:3:0:0	hsa_circ_0016898
ENSG00000135766:ENSE00003466537:ENSE00003687514:-1:231370562:231370698:231373980:231374099:1:EGLN1:4:3:0:0	hsa_circ_0016900
ENSG00000153187:ENSE00003513208:ENSE00003638500:-1:244855424:244855608:244855904:244856158:1:HNRNPU:23:22:0:0	hsa_circ_0000200
ENSG00000153187:ENSE00003513208:ENSE00003638500:-1:244855424:244855608:244855904:244856158:1:HNRNPU:23:22:0:0	hsa_circ_0017270
ENSG00000153187:ENSE00003513208:ENSE00003638500:-1:244855424:244855608:244855904:244856158:1:HNRNPU:23:22:0:0	hsa_circ_0017271
ENSG00000153187:ENSE00003513208:ENSE00003638500:-1:244855424:244855608:244855904:244856158:1:HNRNPU:23:22:0:0	hsa_circ_0017272
ENSG00000153187:ENSE00003513208:ENSE00003638500:-1:244855424:244855608:244855904:244856158:1:HNRNPU:23:22:0:0	hsa_circ_0017273
ENSG00000057608:ENSE00001666686:ENSE00001483792:-1:5785142:5785273:5786006:5786050:10:GDI2:20:15:0:0	hsa_circ_0000210
ENSG00000057608:ENSE00001666686:ENSE00001483792:-1:5785142:5785273:5786006:5786050:10:GDI2:20:15:0:0	hsa_circ_0005379
ENSG00000057608:ENSE00001666686:ENSE00001483792:-1:5785142:5785273:5786006:5786050:10:GDI2:20:15:0:0	hsa_circ_0017576
ENSG00000057608:ENSE00001666686:ENSE00001483792:-1:5785142:5785273:5786006:5786050:10:GDI2:20:15:0:0	hsa_circ_0017577
ENSG00000057608:ENSE00001666686:ENSE00001483792:-1:5785142:5785273:5786006:5786050:10:GDI2:20:15:0:0	hsa_circ_0017578
ENSG00000057608:ENSE00001666686:ENSE00001483792:-1:5785142:5785273:5786006:5786050:10:GDI2:20:15:0:0	hsa_circ_0017579
ENSG00000057608:ENSE00001666686:ENSE00001483792:-1:5785142:5785273:5786006:5786050:10:GDI2:20:15:0:0	hsa_circ_0017581
ENSG00000057608:ENSE00001666686:ENSE00001483792:-1:5785142:5785273:5786006:5786050:10:GDI2:20:15:0:0	hsa_circ_0017582
ENSG00000057608:ENSE00001666686:ENSE00001483792:-1:5785142:5785273:5786006:5786050:10:GDI2:20:15:0:0	hsa_circ_0017584
ENSG00000057608:ENSE00001666686:ENSE00001483792:-1:5785142:5785273:5786006:5786050:10:GDI2:20:15:0:0	hsa_circ_0017585
ENSG00000057608:ENSE00001666686:ENSE00001483792:-1:5785142:5785273:5786006:5786050:10:GDI2:20:15:0:0	hsa_circ_0017586
ENSG00000057608:ENSE00001666686:ENSE00001483792:-1:5785142:5785273:5786006:5786050:10:GDI2:20:15:0:0	hsa_circ_0017587
ENSG00000151461:ENSE00001754391:ENSE00001213468:-1:11997672:11997757:12001676:12001825:10:UPF2:10:8:0:0	hsa_circ_0000213
ENSG00000151461:ENSE00001754391:ENSE00001213468:-1:11997672:11997757:12001676:12001825:10:UPF2:10:8:0:0	hsa_circ_0007448
ENSG00000151461:ENSE00001754391:ENSE00001213468:-1:11997672:11997757:12001676:12001825:10:UPF2:10:8:0:0	hsa_circ_0017704
ENSG00000151461:ENSE00001754391:ENSE00001213468:-1:11997672:11997757:12001676:12001825:10:UPF2:10:8:0:0	hsa_circ_0017711
ENSG00000151461:ENSE00001754391:ENSE00001213468:-1:11997672:11997757:12001676:12001825:10:UPF2:10:8:0:0	hsa_circ_0017713
ENSG00000151461:ENSE00001754391:ENSE00001213468:-1:11997672:11997757:12001676:12001825:10:UPF2:10:8:0:0	hsa_circ_0017715
ENSG00000151461:ENSE00001754391:ENSE00001213468:-1:11997672:11997757:12001676:12001825:10:UPF2:10:8:0:0	hsa_circ_0017716
ENSG00000151461:ENSE00001754391:ENSE00001213468:-1:11997672:11997757:12001676:12001825:10:UPF2:10:8:0:0	hsa_circ_0017717
ENSG00000181192:ENSE00001817941:ENSE00000985264:1:12120182:12120359:12118749:12118918:10:DHTKD1:25:23:0:0	hsa_circ_0000214
ENSG00000181192:ENSE00001817941:ENSE00000985264:1:12120182:12120359:12118749:12118918:10:DHTKD1:25:23:0:0	hsa_circ_0007813
ENSG00000181192:ENSE00001817941:ENSE00000985264:1:12120182:12120359:12118749:12118918:10:DHTKD1:25:23:0:0	hsa_circ_0008826
ENSG00000181192:ENSE00001817941:ENSE00000985264:1:12120182:12120359:12118749:12118918:10:DHTKD1:25:23:0:0	hsa_circ_0017735
ENSG00000181192:ENSE00001817941:ENSE00000985264:1:12120182:12120359:12118749:12118918:10:DHTKD1:25:23:0:0	hsa_circ_0017742
ENSG00000181192:ENSE00001817941:ENSE00000985264:1:12120182:12120359:12118749:12118918:10:DHTKD1:25:23:0:0	hsa_circ_0017748
ENSG00000181192:ENSE00001817941:ENSE00000985264:1:12120182:12120359:12118749:12118918:10:DHTKD1:25:23:0:0	hsa_circ_0017749
ENSG00000181192:ENSE00000985265:ENSE00000985264:1:12120182:12120267:12118749:12118918:10:DHTKD1:26:23:0:0	hsa_circ_0000214
ENSG00000181192:ENSE00000985265:ENSE00000985264:1:12120182:12120267:12118749:12118918:10:DHTKD1:26:23:0:0	hsa_circ_0007813
ENSG00000181192:ENSE00000985265:ENSE00000985264:1:12120182:12120267:12118749:12118918:10:DHTKD1:26:23:0:0	hsa_circ_0008826
ENSG00000181192:ENSE00000985265:ENSE00000985264:1:12120182:12120267:12118749:12118918:10:DHTKD1:26:23:0:0	hsa_circ_0017735
ENSG00000181192:ENSE00000985265:ENSE00000985264:1:12120182:12120267:12118749:12118918:10:DHTKD1:26:23:0:0	hsa_circ_0017742
ENSG00000181192:ENSE00000985265:ENSE00000985264:1:12120182:12120267:12118749:12118918:10:DHTKD1:26:23:0:0	hsa_circ_0017748
ENSG00000181192:ENSE00000985265:ENSE00000985264:1:12120182:12120267:12118749:12118918:10:DHTKD1:26:23:0:0	hsa_circ_0017749
ENSG00000099246:ENSE00003671212:ENSE00003654355:1:27533735:27533853:27532507:27532579:10:RAB18:17:16:0:0	hsa_circ_0000226
ENSG00000099246:ENSE00003393549:ENSE00003671212:1:27533928:27533994:27533735:27533853:10:RAB18:18:17:0:0	hsa_circ_0000226
ENSG00000170759:ENSE00001872441:ENSE00001135810:-1:32009010:32011516:32015509:32015659:10:KIF5B:28:27:0:0	hsa_circ_0000232
ENSG00000170759:ENSE00001872441:ENSE00001135810:-1:32009010:32011516:32015509:32015659:10:KIF5B:28:27:0:0	hsa_circ_0018105
ENSG00000170759:ENSE00001872441:ENSE00001135810:-1:32009010:32011516:32015509:32015659:10:KIF5B:28:27:0:0	hsa_circ_0018106
ENSG00000170759:ENSE00001872441:ENSE00001135810:-1:32009010:32011516:32015509:32015659:10:KIF5B:28:27:0:0	hsa_circ_0018107
ENSG00000170759:ENSE00001872441:ENSE00001135810:-1:32009010:32011516:32015509:32015659:10:KIF5B:28:27:0:0	hsa_circ_0018108
ENSG00000170759:ENSE00001872441:ENSE00001135810:-1:32009010:32011516:32015509:32015659:10:KIF5B:28:27:0:0	hsa_circ_0018109
ENSG00000169826:ENSE00001194776:ENSE00001194781:1:43158715:43158931:43154897:43155810:10:CSGALNACT2:3:2:1:1	hsa_circ_0000236
ENSG00000060339:ENSE00003590510:ENSE00003482917:1:68772988:68773099:68756273:68756483:10:CCAR1:44:29:0:0	hsa_circ_0000240
ENSG00000060339:ENSE00003590510:ENSE00003482917:1:68772988:68773099:68756273:68756483:10:CCAR1:44:29:0:0	hsa_circ_0018548
ENSG00000060339:ENSE00003590510:ENSE00003482917:1:68772988:68773099:68756273:68756483:10:CCAR1:44:29:0:0	hsa_circ_0018549
ENSG00000060339:ENSE00002236421:ENSE00001915442:1:68760810:68761192:68756526:68756632:10:CCAR1:34:30:0:0	hsa_circ_0000240
ENSG00000060339:ENSE00002236421:ENSE00001915442:1:68760810:68761192:68756526:68756632:10:CCAR1:34:30:0:0	hsa_circ_0018548
ENSG00000060339:ENSE00002236421:ENSE00001915442:1:68760810:68761192:68756526:68756632:10:CCAR1:34:30:0:0	hsa_circ_0018549
ENSG00000060339:ENSE00003563783:ENSE00003584651:1:68771206:68771445:68761007:68761192:10:CCAR1:40:35:0:0	hsa_circ_0000240
ENSG00000060339:ENSE00003563783:ENSE00003584651:1:68771206:68771445:68761007:68761192:10:CCAR1:40:35:0:0	hsa_circ_0018548
ENSG00000060339:ENSE00003563783:ENSE00003584651:1:68771206:68771445:68761007:68761192:10:CCAR1:40:35:0:0	hsa_circ_0018549
ENSG00000060339:ENSE00003590510:ENSE00003491619:1:68772988:68773099:68765888:68766079:10:CCAR1:44:36:0:0	hsa_circ_0000240
ENSG00000060339:ENSE00003590510:ENSE00003491619:1:68772988:68773099:68765888:68766079:10:CCAR1:44:36:0:0	hsa_circ_0018548
ENSG00000060339:ENSE00003590510:ENSE00003491619:1:68772988:68773099:68765888:68766079:10:CCAR1:44:36:0:0	hsa_circ_0018549
ENSG00000060339:ENSE00002236421:ENSE00003473087:1:68760810:68761192:68757294:68757377:10:CCAR1:34:31:0:0	hsa_circ_0000240
ENSG00000060339:ENSE00002236421:ENSE00003473087:1:68760810:68761192:68757294:68757377:10:CCAR1:34:31:0:0	hsa_circ_0018548
ENSG00000060339:ENSE00002236421:ENSE00003473087:1:68760810:68761192:68757294:68757377:10:CCAR1:34:31:0:0	hsa_circ_0018549
ENSG00000060339:ENSE00003491619:ENSE00003482917:1:68765888:68766079:68756273:68756483:10:CCAR1:36:29:0:0	hsa_circ_0000240
ENSG00000060339:ENSE00003491619:ENSE00003482917:1:68765888:68766079:68756273:68756483:10:CCAR1:36:29:0:0	hsa_circ_0018548
ENSG00000060339:ENSE00003491619:ENSE00003482917:1:68765888:68766079:68756273:68756483:10:CCAR1:36:29:0:0	hsa_circ_0018549
ENSG00000060339:ENSE00002257742:ENSE00003491619:1:68771206:68771418:68765888:68766079:10:CCAR1:42:36:0:0	hsa_circ_0000240
ENSG00000060339:ENSE00002257742:ENSE00003491619:1:68771206:68771418:68765888:68766079:10:CCAR1:42:36:0:0	hsa_circ_0018548
ENSG00000060339:ENSE00002257742:ENSE00003491619:1:68771206:68771418:68765888:68766079:10:CCAR1:42:36:0:0	hsa_circ_0018549
ENSG00000060339:ENSE00003563783:ENSE00003491619:1:68771206:68771445:68765888:68766079:10:CCAR1:40:36:0:0	hsa_circ_0000240
ENSG00000060339:ENSE00003563783:ENSE00003491619:1:68771206:68771445:68765888:68766079:10:CCAR1:40:36:0:0	hsa_circ_0018548
ENSG00000060339:ENSE00003563783:ENSE00003491619:1:68771206:68771445:68765888:68766079:10:CCAR1:40:36:0:0	hsa_circ_0018549
ENSG00000060339:ENSE00003491619:ENSE00003494439:1:68765888:68766079:68755370:68755536:10:CCAR1:36:27:0:0	hsa_circ_0000240
ENSG00000060339:ENSE00003491619:ENSE00003494439:1:68765888:68766079:68755370:68755536:10:CCAR1:36:27:0:0	hsa_circ_0018548
ENSG00000060339:ENSE00003491619:ENSE00003494439:1:68765888:68766079:68755370:68755536:10:CCAR1:36:27:0:0	hsa_circ_0018549
ENSG00000122862:ENSE00000707323:ENSE00001026842:1:69097084:69097231:69088106:69088236:10:SRGN:3:1:0:0	hsa_circ_0000241
ENSG00000119969:ENSE00003721919:ENSE00003726607:1:94594695:94594854:94592229:94592312:10:HELLS:34:31:0:0	hsa_circ_0000252
ENSG00000119969:ENSE00003721919:ENSE00003726607:1:94594695:94594854:94592229:94592312:10:HELLS:34:31:0:0	hsa_circ_0008317
ENSG00000119969:ENSE00003721919:ENSE00003741828:1:94594695:94594854:94590638:94590776:10:HELLS:34:27:0:0	hsa_circ_0000252
ENSG00000119969:ENSE00003726607:ENSE00003738428:1:94592229:94592312:94588229:94588390:10:HELLS:31:25:0:0	hsa_circ_0000252
ENSG00000119969:ENSE00003726607:ENSE00003738428:1:94592229:94592312:94588229:94588390:10:HELLS:31:25:0:0	hsa_circ_0019244
ENSG00000119969:ENSE00003726607:ENSE00003741828:1:94592229:94592312:94590638:94590776:10:HELLS:31:27:0:0	hsa_circ_0000252
ENSG00000119969:ENSE00003726607:ENSE00003741828:1:94592229:94592312:94590638:94590776:10:HELLS:31:27:0:0	hsa_circ_0019244
ENSG00000119969:ENSE00003721919:ENSE00003738428:1:94594695:94594854:94588229:94588390:10:HELLS:34:25:0:0	hsa_circ_0000252
ENSG00000107829:ENSE00003477983:ENSE00003637643:-1:101673488:101673673:101676341:101676436:10:FBXW4:6:4:0:0	hsa_circ_0000255
ENSG00000107829:ENSE00003477983:ENSE00003637643:-1:101673488:101673673:101676341:101676436:10:FBXW4:6:4:0:0	hsa_circ_0005741
ENSG00000107829:ENSE00003477983:ENSE00003637643:-1:101673488:101673673:101676341:101676436:10:FBXW4:6:4:0:0	hsa_circ_0008362
ENSG00000107829:ENSE00003477983:ENSE00003637643:-1:101673488:101673673:101676341:101676436:10:FBXW4:6:4:0:0	hsa_circ_0019581
ENSG00000107829:ENSE00003477983:ENSE00003637643:-1:101673488:101673673:101676341:101676436:10:FBXW4:6:4:0:0	hsa_circ_0019583
ENSG00000107829:ENSE00003477983:ENSE00003637643:-1:101673488:101673673:101676341:101676436:10:FBXW4:6:4:0:0	hsa_circ_0019586
ENSG00000107829:ENSE00003477983:ENSE00003637643:-1:101673488:101673673:101676341:101676436:10:FBXW4:6:4:0:0	hsa_circ_0019590
ENSG00000107829:ENSE00003477983:ENSE00003637643:-1:101673488:101673673:101676341:101676436:10:FBXW4:6:4:0:0	hsa_circ_0019592
ENSG00000107829:ENSE00003477983:ENSE00003637643:-1:101673488:101673673:101676341:101676436:10:FBXW4:6:4:0:0	hsa_circ_0019593
ENSG00000166197:ENSE00003676659:ENSE00003499635:1:102157431:102157555:102157186:102157328:10:NOLC1:10:8:0:0	hsa_circ_0000257
ENSG00000166197:ENSE00003676659:ENSE00003499635:1:102157431:102157555:102157186:102157328:10:NOLC1:10:8:0:0	hsa_circ_0019686
ENSG00000166197:ENSE00003676659:ENSE00003499635:1:102157431:102157555:102157186:102157328:10:NOLC1:10:8:0:0	hsa_circ_0019687
ENSG00000166197:ENSE00003676659:ENSE00003499635:1:102157431:102157555:102157186:102157328:10:NOLC1:10:8:0:0	hsa_circ_0019688
ENSG00000166197:ENSE00003676659:ENSE00003499635:1:102157431:102157555:102157186:102157328:10:NOLC1:10:8:0:0	hsa_circ_0019689
ENSG00000166197:ENSE00003623059:ENSE00003676659:1:102158049:102158214:102157431:102157555:10:NOLC1:12:10:0:0	hsa_circ_0000257
ENSG00000166197:ENSE00003623059:ENSE00003676659:1:102158049:102158214:102157431:102157555:10:NOLC1:12:10:0:0	hsa_circ_0019686
ENSG00000166197:ENSE00003623059:ENSE00003676659:1:102158049:102158214:102157431:102157555:10:NOLC1:12:10:0:0	hsa_circ_0019687
ENSG00000166197:ENSE00003623059:ENSE00003676659:1:102158049:102158214:102157431:102157555:10:NOLC1:12:10:0:0	hsa_circ_0019688
ENSG00000166197:ENSE00003623059:ENSE00003676659:1:102158049:102158214:102157431:102157555:10:NOLC1:12:10:0:0	hsa_circ_0019689
ENSG00000166197:ENSE00003623059:ENSE00003676659:1:102158049:102158214:102157431:102157555:10:NOLC1:12:10:0:0	hsa_circ_0019690
ENSG00000065613:ENSE00001271692:ENSE00003492555:1:104018784:104018908:104018160:104018289:10:SLK:17:15:0:0	hsa_circ_0000259
ENSG00000065613:ENSE00001271692:ENSE00003492555:1:104018784:104018908:104018160:104018289:10:SLK:17:15:0:0	hsa_circ_0019884
ENSG00000132274:ENSE00001954714:ENSE00001483256:1:5696167:5697013:5689689:5689899:11:TRIM22:8:1:0:0	hsa_circ_0000276
ENSG00000135387:ENSE00000988820:ENSE00000988818:1:34089395:34089456:34086064:34086219:11:CAPRIN1:32:30:0:0	hsa_circ_0000286
ENSG00000135387:ENSE00000988820:ENSE00000988818:1:34089395:34089456:34086064:34086219:11:CAPRIN1:32:30:0:0	hsa_circ_0000287
ENSG00000135387:ENSE00000988820:ENSE00000988818:1:34089395:34089456:34086064:34086219:11:CAPRIN1:32:30:0:0	hsa_circ_0021622
ENSG00000135387:ENSE00000988820:ENSE00000988818:1:34089395:34089456:34086064:34086219:11:CAPRIN1:32:30:0:0	hsa_circ_0021623
ENSG00000135387:ENSE00000988820:ENSE00000988818:1:34089395:34089456:34086064:34086219:11:CAPRIN1:32:30:0:0	hsa_circ_0021627
ENSG00000135387:ENSE00000988820:ENSE00000988818:1:34089395:34089456:34086064:34086219:11:CAPRIN1:32:30:0:0	hsa_circ_0021628
ENSG00000135387:ENSE00000988820:ENSE00000988818:1:34089395:34089456:34086064:34086219:11:CAPRIN1:32:30:0:0	hsa_circ_0021629
ENSG00000135387:ENSE00000988820:ENSE00000988818:1:34089395:34089456:34086064:34086219:11:CAPRIN1:32:30:0:0	hsa_circ_0021630
ENSG00000135387:ENSE00000988820:ENSE00000988818:1:34089395:34089456:34086064:34086219:11:CAPRIN1:32:30:0:0	hsa_circ_0021633
ENSG00000135387:ENSE00000988820:ENSE00000988818:1:34089395:34089456:34086064:34086219:11:CAPRIN1:32:30:0:0	hsa_circ_0021634
ENSG00000135387:ENSE00000988820:ENSE00000988818:1:34089395:34089456:34086064:34086219:11:CAPRIN1:32:30:0:0	hsa_circ_0021637
ENSG00000135387:ENSE00000988820:ENSE00000988818:1:34089395:34089456:34086064:34086219:11:CAPRIN1:32:30:0:0	hsa_circ_0021639
ENSG00000135387:ENSE00000988820:ENSE00000988818:1:34089395:34089456:34086064:34086219:11:CAPRIN1:32:30:0:0	hsa_circ_0021641
ENSG00000135387:ENSE00000988820:ENSE00000988818:1:34089395:34089456:34086064:34086219:11:CAPRIN1:32:30:0:0	hsa_circ_0021642
ENSG00000135387:ENSE00000988820:ENSE00000988818:1:34089395:34089456:34086064:34086219:11:CAPRIN1:32:30:0:0	hsa_circ_0021645
ENSG00000135387:ENSE00000988820:ENSE00000988818:1:34089395:34089456:34086064:34086219:11:CAPRIN1:32:30:0:0	hsa_circ_0021646
ENSG00000135387:ENSE00000988820:ENSE00000988818:1:34089395:34089456:34086064:34086219:11:CAPRIN1:32:30:0:0	hsa_circ_0021647
ENSG00000135387:ENSE00000988820:ENSE00000988818:1:34089395:34089456:34086064:34086219:11:CAPRIN1:32:30:0:0	hsa_circ_0021648
ENSG00000135387:ENSE00000988820:ENSE00000988818:1:34089395:34089456:34086064:34086219:11:CAPRIN1:32:30:0:0	hsa_circ_0021649
ENSG00000135387:ENSE00003498455:ENSE00000988820:1:34090529:34090678:34089395:34089456:11:CAPRIN1:35:32:0:0	hsa_circ_0000287
ENSG00000135387:ENSE00003498455:ENSE00000988820:1:34090529:34090678:34089395:34089456:11:CAPRIN1:35:32:0:0	hsa_circ_0002280
ENSG00000135387:ENSE00003498455:ENSE00000988820:1:34090529:34090678:34089395:34089456:11:CAPRIN1:35:32:0:0	hsa_circ_0021623
ENSG00000135387:ENSE00003498455:ENSE00000988820:1:34090529:34090678:34089395:34089456:11:CAPRIN1:35:32:0:0	hsa_circ_0021627
ENSG00000135387:ENSE00003498455:ENSE00000988820:1:34090529:34090678:34089395:34089456:11:CAPRIN1:35:32:0:0	hsa_circ_0021628
ENSG00000135387:ENSE00003498455:ENSE00000988820:1:34090529:34090678:34089395:34089456:11:CAPRIN1:35:32:0:0	hsa_circ_0021629
ENSG00000135387:ENSE00003498455:ENSE00000988820:1:34090529:34090678:34089395:34089456:11:CAPRIN1:35:32:0:0	hsa_circ_0021630
ENSG00000135387:ENSE00003498455:ENSE00000988820:1:34090529:34090678:34089395:34089456:11:CAPRIN1:35:32:0:0	hsa_circ_0021633
ENSG00000135387:ENSE00003498455:ENSE00000988820:1:34090529:34090678:34089395:34089456:11:CAPRIN1:35:32:0:0	hsa_circ_0021634
ENSG00000135387:ENSE00003498455:ENSE00000988820:1:34090529:34090678:34089395:34089456:11:CAPRIN1:35:32:0:0	hsa_circ_0021637
ENSG00000135387:ENSE00003498455:ENSE00000988820:1:34090529:34090678:34089395:34089456:11:CAPRIN1:35:32:0:0	hsa_circ_0021641
ENSG00000135387:ENSE00003498455:ENSE00000988820:1:34090529:34090678:34089395:34089456:11:CAPRIN1:35:32:0:0	hsa_circ_0021642
ENSG00000135387:ENSE00003498455:ENSE00000988820:1:34090529:34090678:34089395:34089456:11:CAPRIN1:35:32:0:0	hsa_circ_0021647
ENSG00000135387:ENSE00003498455:ENSE00000988820:1:34090529:34090678:34089395:34089456:11:CAPRIN1:35:32:0:0	hsa_circ_0021648
ENSG00000135387:ENSE00003498455:ENSE00000988820:1:34090529:34090678:34089395:34089456:11:CAPRIN1:35:32:0:0	hsa_circ_0021649
ENSG00000135387:ENSE00003498455:ENSE00000988820:1:34090529:34090678:34089395:34089456:11:CAPRIN1:35:32:0:0	hsa_circ_0021652
ENSG00000135387:ENSE00003498455:ENSE00000988820:1:34090529:34090678:34089395:34089456:11:CAPRIN1:35:32:0:0	hsa_circ_0021653
ENSG00000135387:ENSE00002144800:ENSE00003498455:1:34091619:34092056:34090529:34090678:11:CAPRIN1:36:35:0:0	hsa_circ_0000287
ENSG00000135387:ENSE00002144800:ENSE00003498455:1:34091619:34092056:34090529:34090678:11:CAPRIN1:36:35:0:0	hsa_circ_0002280
ENSG00000135387:ENSE00002144800:ENSE00003498455:1:34091619:34092056:34090529:34090678:11:CAPRIN1:36:35:0:0	hsa_circ_0004851
ENSG00000135387:ENSE00002144800:ENSE00003498455:1:34091619:34092056:34090529:34090678:11:CAPRIN1:36:35:0:0	hsa_circ_0021623
ENSG00000135387:ENSE00002144800:ENSE00003498455:1:34091619:34092056:34090529:34090678:11:CAPRIN1:36:35:0:0	hsa_circ_0021627
ENSG00000135387:ENSE00002144800:ENSE00003498455:1:34091619:34092056:34090529:34090678:11:CAPRIN1:36:35:0:0	hsa_circ_0021628
ENSG00000135387:ENSE00002144800:ENSE00003498455:1:34091619:34092056:34090529:34090678:11:CAPRIN1:36:35:0:0	hsa_circ_0021629
ENSG00000135387:ENSE00002144800:ENSE00003498455:1:34091619:34092056:34090529:34090678:11:CAPRIN1:36:35:0:0	hsa_circ_0021634
ENSG00000135387:ENSE00002144800:ENSE00003498455:1:34091619:34092056:34090529:34090678:11:CAPRIN1:36:35:0:0	hsa_circ_0021641
ENSG00000135387:ENSE00002144800:ENSE00003498455:1:34091619:34092056:34090529:34090678:11:CAPRIN1:36:35:0:0	hsa_circ_0021642
ENSG00000135387:ENSE00002144800:ENSE00003498455:1:34091619:34092056:34090529:34090678:11:CAPRIN1:36:35:0:0	hsa_circ_0021648
ENSG00000135387:ENSE00002144800:ENSE00003498455:1:34091619:34092056:34090529:34090678:11:CAPRIN1:36:35:0:0	hsa_circ_0021649
ENSG00000135387:ENSE00002144800:ENSE00003498455:1:34091619:34092056:34090529:34090678:11:CAPRIN1:36:35:0:0	hsa_circ_0021653
ENSG00000135387:ENSE00002144800:ENSE00003498455:1:34091619:34092056:34090529:34090678:11:CAPRIN1:36:35:0:0	hsa_circ_0021654
ENSG00000135387:ENSE00002144800:ENSE00003498455:1:34091619:34092056:34090529:34090678:11:CAPRIN1:36:35:0:0	hsa_circ_0021655
ENSG00000135387:ENSE00002144800:ENSE00000988819:1:34091619:34092056:34086305:34086413:11:CAPRIN1:36:31:0:0	hsa_circ_0000287
ENSG00000135387:ENSE00002144800:ENSE00000988819:1:34091619:34092056:34086305:34086413:11:CAPRIN1:36:31:0:0	hsa_circ_0021623
ENSG00000135387:ENSE00002144800:ENSE00000988819:1:34091619:34092056:34086305:34086413:11:CAPRIN1:36:31:0:0	hsa_circ_0021627
ENSG00000135387:ENSE00002144800:ENSE00000988819:1:34091619:34092056:34086305:34086413:11:CAPRIN1:36:31:0:0	hsa_circ_0021628
ENSG00000135387:ENSE00002144800:ENSE00000988819:1:34091619:34092056:34086305:34086413:11:CAPRIN1:36:31:0:0	hsa_circ_0021629
ENSG00000135387:ENSE00002144800:ENSE00000988819:1:34091619:34092056:34086305:34086413:11:CAPRIN1:36:31:0:0	hsa_circ_0021634
ENSG00000135387:ENSE00002144800:ENSE00000988819:1:34091619:34092056:34086305:34086413:11:CAPRIN1:36:31:0:0	hsa_circ_0021641
ENSG00000135387:ENSE00002144800:ENSE00000988819:1:34091619:34092056:34086305:34086413:11:CAPRIN1:36:31:0:0	hsa_circ_0021642
ENSG00000135387:ENSE00002144800:ENSE00000988819:1:34091619:34092056:34086305:34086413:11:CAPRIN1:36:31:0:0	hsa_circ_0021648
ENSG00000135387:ENSE00002144800:ENSE00000988819:1:34091619:34092056:34086305:34086413:11:CAPRIN1:36:31:0:0	hsa_circ_0021649
ENSG00000135387:ENSE00002144800:ENSE00001506447:1:34091619:34092056:34090179:34090289:11:CAPRIN1:36:34:0:0	hsa_circ_0000287
ENSG00000135387:ENSE00002144800:ENSE00001506447:1:34091619:34092056:34090179:34090289:11:CAPRIN1:36:34:0:0	hsa_circ_0002280
ENSG00000135387:ENSE00002144800:ENSE00001506447:1:34091619:34092056:34090179:34090289:11:CAPRIN1:36:34:0:0	hsa_circ_0004851
ENSG00000135387:ENSE00002144800:ENSE00001506447:1:34091619:34092056:34090179:34090289:11:CAPRIN1:36:34:0:0	hsa_circ_0021623
ENSG00000135387:ENSE00002144800:ENSE00001506447:1:34091619:34092056:34090179:34090289:11:CAPRIN1:36:34:0:0	hsa_circ_0021627
ENSG00000135387:ENSE00002144800:ENSE00001506447:1:34091619:34092056:34090179:34090289:11:CAPRIN1:36:34:0:0	hsa_circ_0021628
ENSG00000135387:ENSE00002144800:ENSE00001506447:1:34091619:34092056:34090179:34090289:11:CAPRIN1:36:34:0:0	hsa_circ_0021629
ENSG00000135387:ENSE00002144800:ENSE00001506447:1:34091619:34092056:34090179:34090289:11:CAPRIN1:36:34:0:0	hsa_circ_0021634
ENSG00000135387:ENSE00002144800:ENSE00001506447:1:34091619:34092056:34090179:34090289:11:CAPRIN1:36:34:0:0	hsa_circ_0021641
ENSG00000135387:ENSE00002144800:ENSE00001506447:1:34091619:34092056:34090179:34090289:11:CAPRIN1:36:34:0:0	hsa_circ_0021642
ENSG00000135387:ENSE00002144800:ENSE00001506447:1:34091619:34092056:34090179:34090289:11:CAPRIN1:36:34:0:0	hsa_circ_0021648
ENSG00000135387:ENSE00002144800:ENSE00001506447:1:34091619:34092056:34090179:34090289:11:CAPRIN1:36:34:0:0	hsa_circ_0021649
ENSG00000135387:ENSE00002144800:ENSE00001506447:1:34091619:34092056:34090179:34090289:11:CAPRIN1:36:34:0:0	hsa_circ_0021653
ENSG00000135387:ENSE00002144800:ENSE00001506447:1:34091619:34092056:34090179:34090289:11:CAPRIN1:36:34:0:0	hsa_circ_0021654
ENSG00000135387:ENSE00003498455:ENSE00000988818:1:34090529:34090678:34086064:34086219:11:CAPRIN1:35:30:0:0	hsa_circ_0000287
ENSG00000135387:ENSE00003498455:ENSE00000988818:1:34090529:34090678:34086064:34086219:11:CAPRIN1:35:30:0:0	hsa_circ_0021623
ENSG00000135387:ENSE00003498455:ENSE00000988818:1:34090529:34090678:34086064:34086219:11:CAPRIN1:35:30:0:0	hsa_circ_0021627
ENSG00000135387:ENSE00003498455:ENSE00000988818:1:34090529:34090678:34086064:34086219:11:CAPRIN1:35:30:0:0	hsa_circ_0021628
ENSG00000135387:ENSE00003498455:ENSE00000988818:1:34090529:34090678:34086064:34086219:11:CAPRIN1:35:30:0:0	hsa_circ_0021629
ENSG00000135387:ENSE00003498455:ENSE00000988818:1:34090529:34090678:34086064:34086219:11:CAPRIN1:35:30:0:0	hsa_circ_0021630
ENSG00000135387:ENSE00003498455:ENSE00000988818:1:34090529:34090678:34086064:34086219:11:CAPRIN1:35:30:0:0	hsa_circ_0021633
ENSG00000135387:ENSE00003498455:ENSE00000988818:1:34090529:34090678:34086064:34086219:11:CAPRIN1:35:30:0:0	hsa_circ_0021634
ENSG00000135387:ENSE00003498455:ENSE00000988818:1:34090529:34090678:34086064:34086219:11:CAPRIN1:35:30:0:0	hsa_circ_0021637
ENSG00000135387:ENSE00003498455:ENSE00000988818:1:34090529:34090678:34086064:34086219:11:CAPRIN1:35:30:0:0	hsa_circ_0021641
ENSG00000135387:ENSE00003498455:ENSE00000988818:1:34090529:34090678:34086064:34086219:11:CAPRIN1:35:30:0:0	hsa_circ_0021642
ENSG00000135387:ENSE00003498455:ENSE00000988818:1:34090529:34090678:34086064:34086219:11:CAPRIN1:35:30:0:0	hsa_circ_0021647
ENSG00000135387:ENSE00003498455:ENSE00000988818:1:34090529:34090678:34086064:34086219:11:CAPRIN1:35:30:0:0	hsa_circ_0021648
ENSG00000135387:ENSE00003498455:ENSE00000988818:1:34090529:34090678:34086064:34086219:11:CAPRIN1:35:30:0:0	hsa_circ_0021649
ENSG00000135387:ENSE00002181566:ENSE00000988819:1:34090026:34090289:34086305:34086413:11:CAPRIN1:33:31:0:0	hsa_circ_0000287
ENSG00000135387:ENSE00002181566:ENSE00000988819:1:34090026:34090289:34086305:34086413:11:CAPRIN1:33:31:0:0	hsa_circ_0021623
ENSG00000135387:ENSE00002181566:ENSE00000988819:1:34090026:34090289:34086305:34086413:11:CAPRIN1:33:31:0:0	hsa_circ_0021627
ENSG00000135387:ENSE00002181566:ENSE00000988819:1:34090026:34090289:34086305:34086413:11:CAPRIN1:33:31:0:0	hsa_circ_0021628
ENSG00000135387:ENSE00002181566:ENSE00000988819:1:34090026:34090289:34086305:34086413:11:CAPRIN1:33:31:0:0	hsa_circ_0021629
ENSG00000135387:ENSE00002181566:ENSE00000988819:1:34090026:34090289:34086305:34086413:11:CAPRIN1:33:31:0:0	hsa_circ_0021630
ENSG00000135387:ENSE00002181566:ENSE00000988819:1:34090026:34090289:34086305:34086413:11:CAPRIN1:33:31:0:0	hsa_circ_0021633
ENSG00000135387:ENSE00002181566:ENSE00000988819:1:34090026:34090289:34086305:34086413:11:CAPRIN1:33:31:0:0	hsa_circ_0021634
ENSG00000135387:ENSE00002181566:ENSE00000988819:1:34090026:34090289:34086305:34086413:11:CAPRIN1:33:31:0:0	hsa_circ_0021637
ENSG00000135387:ENSE00002181566:ENSE00000988819:1:34090026:34090289:34086305:34086413:11:CAPRIN1:33:31:0:0	hsa_circ_0021641
ENSG00000135387:ENSE00002181566:ENSE00000988819:1:34090026:34090289:34086305:34086413:11:CAPRIN1:33:31:0:0	hsa_circ_0021642
ENSG00000135387:ENSE00002181566:ENSE00000988819:1:34090026:34090289:34086305:34086413:11:CAPRIN1:33:31:0:0	hsa_circ_0021646
ENSG00000135387:ENSE00002181566:ENSE00000988819:1:34090026:34090289:34086305:34086413:11:CAPRIN1:33:31:0:0	hsa_circ_0021647
ENSG00000135387:ENSE00002181566:ENSE00000988819:1:34090026:34090289:34086305:34086413:11:CAPRIN1:33:31:0:0	hsa_circ_0021648
ENSG00000135387:ENSE00002181566:ENSE00000988819:1:34090026:34090289:34086305:34086413:11:CAPRIN1:33:31:0:0	hsa_circ_0021649
ENSG00000135387:ENSE00002181566:ENSE00000988818:1:34090026:34090289:34086064:34086219:11:CAPRIN1:33:30:0:0	hsa_circ_0000287
ENSG00000135387:ENSE00002181566:ENSE00000988818:1:34090026:34090289:34086064:34086219:11:CAPRIN1:33:30:0:0	hsa_circ_0021623
ENSG00000135387:ENSE00002181566:ENSE00000988818:1:34090026:34090289:34086064:34086219:11:CAPRIN1:33:30:0:0	hsa_circ_0021627
ENSG00000135387:ENSE00002181566:ENSE00000988818:1:34090026:34090289:34086064:34086219:11:CAPRIN1:33:30:0:0	hsa_circ_0021628
ENSG00000135387:ENSE00002181566:ENSE00000988818:1:34090026:34090289:34086064:34086219:11:CAPRIN1:33:30:0:0	hsa_circ_0021629
ENSG00000135387:ENSE00002181566:ENSE00000988818:1:34090026:34090289:34086064:34086219:11:CAPRIN1:33:30:0:0	hsa_circ_0021630
ENSG00000135387:ENSE00002181566:ENSE00000988818:1:34090026:34090289:34086064:34086219:11:CAPRIN1:33:30:0:0	hsa_circ_0021633
ENSG00000135387:ENSE00002181566:ENSE00000988818:1:34090026:34090289:34086064:34086219:11:CAPRIN1:33:30:0:0	hsa_circ_0021634
ENSG00000135387:ENSE00002181566:ENSE00000988818:1:34090026:34090289:34086064:34086219:11:CAPRIN1:33:30:0:0	hsa_circ_0021637
ENSG00000135387:ENSE00002181566:ENSE00000988818:1:34090026:34090289:34086064:34086219:11:CAPRIN1:33:30:0:0	hsa_circ_0021641
ENSG00000135387:ENSE00002181566:ENSE00000988818:1:34090026:34090289:34086064:34086219:11:CAPRIN1:33:30:0:0	hsa_circ_0021642
ENSG00000135387:ENSE00002181566:ENSE00000988818:1:34090026:34090289:34086064:34086219:11:CAPRIN1:33:30:0:0	hsa_circ_0021646
ENSG00000135387:ENSE00002181566:ENSE00000988818:1:34090026:34090289:34086064:34086219:11:CAPRIN1:33:30:0:0	hsa_circ_0021647
ENSG00000135387:ENSE00002181566:ENSE00000988818:1:34090026:34090289:34086064:34086219:11:CAPRIN1:33:30:0:0	hsa_circ_0021648
ENSG00000135387:ENSE00002181566:ENSE00000988818:1:34090026:34090289:34086064:34086219:11:CAPRIN1:33:30:0:0	hsa_circ_0021649
ENSG00000135387:ENSE00002144800:ENSE00000988818:1:34091619:34092056:34086064:34086219:11:CAPRIN1:36:30:0:0	hsa_circ_0000287
ENSG00000135387:ENSE00002144800:ENSE00000988818:1:34091619:34092056:34086064:34086219:11:CAPRIN1:36:30:0:0	hsa_circ_0021623
ENSG00000135387:ENSE00002144800:ENSE00000988818:1:34091619:34092056:34086064:34086219:11:CAPRIN1:36:30:0:0	hsa_circ_0021627
ENSG00000135387:ENSE00002144800:ENSE00000988818:1:34091619:34092056:34086064:34086219:11:CAPRIN1:36:30:0:0	hsa_circ_0021628
ENSG00000135387:ENSE00002144800:ENSE00000988818:1:34091619:34092056:34086064:34086219:11:CAPRIN1:36:30:0:0	hsa_circ_0021629
ENSG00000135387:ENSE00002144800:ENSE00000988818:1:34091619:34092056:34086064:34086219:11:CAPRIN1:36:30:0:0	hsa_circ_0021634
ENSG00000135387:ENSE00002144800:ENSE00000988818:1:34091619:34092056:34086064:34086219:11:CAPRIN1:36:30:0:0	hsa_circ_0021641
ENSG00000135387:ENSE00002144800:ENSE00000988818:1:34091619:34092056:34086064:34086219:11:CAPRIN1:36:30:0:0	hsa_circ_0021642
ENSG00000135387:ENSE00002144800:ENSE00000988818:1:34091619:34092056:34086064:34086219:11:CAPRIN1:36:30:0:0	hsa_circ_0021648
ENSG00000135387:ENSE00002144800:ENSE00000988818:1:34091619:34092056:34086064:34086219:11:CAPRIN1:36:30:0:0	hsa_circ_0021649
ENSG00000121691:ENSE00000824433:ENSE00002186821:1:34470958:34471041:34468288:34468531:11:CAT:19:17:0:0	hsa_circ_0000289
ENSG00000121691:ENSE00000824433:ENSE00002186821:1:34470958:34471041:34468288:34468531:11:CAT:19:17:0:0	hsa_circ_0021692
ENSG00000121691:ENSE00000824433:ENSE00002186821:1:34470958:34471041:34468288:34468531:11:CAT:19:17:0:0	hsa_circ_0021694
ENSG00000121691:ENSE00000824433:ENSE00002186821:1:34470958:34471041:34468288:34468531:11:CAT:19:17:0:0	hsa_circ_0021696
ENSG00000121691:ENSE00000824433:ENSE00002186821:1:34470958:34471041:34468288:34468531:11:CAT:19:17:0:0	hsa_circ_0021697
ENSG00000121691:ENSE00000824433:ENSE00002186821:1:34470958:34471041:34468288:34468531:11:CAT:19:17:0:0	hsa_circ_0021699
ENSG00000121691:ENSE00000824433:ENSE00002186821:1:34470958:34471041:34468288:34468531:11:CAT:19:17:0:0	hsa_circ_0021701
ENSG00000066336:ENSE00001129805:ENSE00001098065:-1:47358844:47359006:47359853:47360040:11:SPI1:8:7:0:0	hsa_circ_0000302
ENSG00000066336:ENSE00001129805:ENSE00001098065:-1:47358844:47359006:47359853:47360040:11:SPI1:8:7:0:0	hsa_circ_0000303
ENSG00000066336:ENSE00001129805:ENSE00001725989:-1:47358844:47359006:47375633:47375732:11:SPI1:8:6:0:0	hsa_circ_0000303
ENSG00000167985:ENSE00002227997:ENSE00003629481:1:61438004:61438186:61437625:61437848:11:SDHAF2:11:9:0:0	hsa_circ_0000311
ENSG00000167985:ENSE00002227997:ENSE00003629481:1:61438004:61438186:61437625:61437848:11:SDHAF2:11:9:0:0	hsa_circ_0022335
ENSG00000256591:ENSE00003544279:ENSE00003514891:1:61438004:61438113:61437625:61437848:11:RP11-286N22.8:10:9:0:0	hsa_circ_0000311
ENSG00000256591:ENSE00003544279:ENSE00003514891:1:61438004:61438113:61437625:61437848:11:RP11-286N22.8:10:9:0:0	hsa_circ_0022335
ENSG00000149503:ENSE00001195786:ENSE00000990922:1:62145629:62145751:62144982:62145091:11:INCENP:21:19:0:0	hsa_circ_0000315
ENSG00000149503:ENSE00001195786:ENSE00000990922:1:62145629:62145751:62144982:62145091:11:INCENP:21:19:0:0	hsa_circ_0022422
ENSG00000149503:ENSE00000990923:ENSE00000990922:1:62145169:62145289:62144982:62145091:11:INCENP:20:19:0:0	hsa_circ_0000315
ENSG00000149503:ENSE00000990923:ENSE00000990922:1:62145169:62145289:62144982:62145091:11:INCENP:20:19:0:0	hsa_circ_0022422
ENSG00000149503:ENSE00001195786:ENSE00000990923:1:62145629:62145751:62145169:62145289:11:INCENP:21:20:0:0	hsa_circ_0000315
ENSG00000149503:ENSE00001195786:ENSE00000990923:1:62145629:62145751:62145169:62145289:11:INCENP:21:20:0:0	hsa_circ_0000316
ENSG00000149503:ENSE00001195786:ENSE00000990923:1:62145629:62145751:62145169:62145289:11:INCENP:21:20:0:0	hsa_circ_0022422
ENSG00000146670:ENSE00002144515:ENSE00003603541:-1:65079166:65079187:65079353:65079787:11:CDCA5:19:16:0:0	hsa_circ_0000323
ENSG00000146670:ENSE00002144515:ENSE00003603541:-1:65079166:65079187:65079353:65079787:11:CDCA5:19:16:0:0	hsa_circ_0022752
ENSG00000146670:ENSE00002144515:ENSE00003603541:-1:65079166:65079187:65079353:65079787:11:CDCA5:19:16:0:0	hsa_circ_0022753
ENSG00000146670:ENSE00002144515:ENSE00003603541:-1:65079166:65079187:65079353:65079787:11:CDCA5:19:16:0:0	hsa_circ_0022754
ENSG00000172757:ENSE00001344370:ENSE00002163928:-1:65854837:65855448:65855974:65856242:11:CFL1:28:16:0:0	hsa_circ_0000328
ENSG00000172757:ENSE00001344370:ENSE00002163928:-1:65854837:65855448:65855974:65856242:11:CFL1:28:16:0:0	hsa_circ_0022900
ENSG00000172757:ENSE00001344370:ENSE00002163928:-1:65854837:65855448:65855974:65856242:11:CFL1:28:16:0:0	hsa_circ_0022901
ENSG00000172757:ENSE00002165822:ENSE00002163928:-1:65855418:65855448:65855974:65856242:11:CFL1:21:16:0:0	hsa_circ_0000328
ENSG00000172757:ENSE00002165822:ENSE00002163928:-1:65855418:65855448:65855974:65856242:11:CFL1:21:16:0:0	hsa_circ_0022900
ENSG00000172757:ENSE00002165822:ENSE00002163928:-1:65855418:65855448:65855974:65856242:11:CFL1:21:16:0:0	hsa_circ_0022901
ENSG00000172757:ENSE00002146420:ENSE00002163928:-1:65855241:65855448:65855974:65856242:11:CFL1:24:16:0:0	hsa_circ_0000328
ENSG00000172757:ENSE00002146420:ENSE00002163928:-1:65855241:65855448:65855974:65856242:11:CFL1:24:16:0:0	hsa_circ_0022900
ENSG00000172757:ENSE00002146420:ENSE00002163928:-1:65855241:65855448:65855974:65856242:11:CFL1:24:16:0:0	hsa_circ_0022901
ENSG00000172757:ENSE00002201717:ENSE00002163928:-1:65855358:65855448:65855974:65856242:11:CFL1:22:16:0:0	hsa_circ_0000328
ENSG00000172757:ENSE00002201717:ENSE00002163928:-1:65855358:65855448:65855974:65856242:11:CFL1:22:16:0:0	hsa_circ_0022900
ENSG00000172757:ENSE00002201717:ENSE00002163928:-1:65855358:65855448:65855974:65856242:11:CFL1:22:16:0:0	hsa_circ_0022901
ENSG00000172757:ENSE00002173989:ENSE00002163928:-1:65854975:65855448:65855974:65856242:11:CFL1:27:16:0:0	hsa_circ_0000328
ENSG00000172757:ENSE00002173989:ENSE00002163928:-1:65854975:65855448:65855974:65856242:11:CFL1:27:16:0:0	hsa_circ_0022900
ENSG00000172757:ENSE00002173989:ENSE00002163928:-1:65854975:65855448:65855974:65856242:11:CFL1:27:16:0:0	hsa_circ_0022901
ENSG00000137478:ENSE00001617612:ENSE00003657424:-1:73000990:73001134:73015809:73015885:11:FCHSD2:10:9:0:0	hsa_circ_0000338
ENSG00000137478:ENSE00001617612:ENSE00003657424:-1:73000990:73001134:73015809:73015885:11:FCHSD2:10:9:0:0	hsa_circ_0023480
ENSG00000137478:ENSE00001617612:ENSE00003657424:-1:73000990:73001134:73015809:73015885:11:FCHSD2:10:9:0:0	hsa_circ_0023481
ENSG00000137478:ENSE00001260311:ENSE00001617612:-1:72984088:72984216:73000990:73001134:11:FCHSD2:15:10:0:0	hsa_circ_0000338
ENSG00000149269:ENSE00003511461:ENSE00003496676:-1:77332730:77332867:77340646:77340763:11:PAK1:48:42:0:0	hsa_circ_0000342
ENSG00000149269:ENSE00003511461:ENSE00003496676:-1:77332730:77332867:77340646:77340763:11:PAK1:48:42:0:0	hsa_circ_0023673
ENSG00000149269:ENSE00003511461:ENSE00003496676:-1:77332730:77332867:77340646:77340763:11:PAK1:48:42:0:0	hsa_circ_0023675
ENSG00000149269:ENSE00003634301:ENSE00003496676:-1:77336086:77336282:77340646:77340763:11:PAK1:46:42:0:0	hsa_circ_0000342
ENSG00000149269:ENSE00003634301:ENSE00003496676:-1:77336086:77336282:77340646:77340763:11:PAK1:46:42:0:0	hsa_circ_0023673
ENSG00000149269:ENSE00003634301:ENSE00003496676:-1:77336086:77336282:77340646:77340763:11:PAK1:46:42:0:0	hsa_circ_0023675
ENSG00000149269:ENSE00003634301:ENSE00003496676:-1:77336086:77336282:77340646:77340763:11:PAK1:46:42:0:0	hsa_circ_0023676
ENSG00000149269:ENSE00003634301:ENSE00003496676:-1:77336086:77336282:77340646:77340763:11:PAK1:46:42:0:0	hsa_circ_0023677
ENSG00000149269:ENSE00002181109:ENSE00003496676:-1:77336116:77336282:77340646:77340763:11:PAK1:45:42:0:0	hsa_circ_0000342
ENSG00000149269:ENSE00002181109:ENSE00003496676:-1:77336116:77336282:77340646:77340763:11:PAK1:45:42:0:0	hsa_circ_0023673
ENSG00000149269:ENSE00002181109:ENSE00003496676:-1:77336116:77336282:77340646:77340763:11:PAK1:45:42:0:0	hsa_circ_0023675
ENSG00000149269:ENSE00002181109:ENSE00003496676:-1:77336116:77336282:77340646:77340763:11:PAK1:45:42:0:0	hsa_circ_0023676
ENSG00000149269:ENSE00002181109:ENSE00003496676:-1:77336116:77336282:77340646:77340763:11:PAK1:45:42:0:0	hsa_circ_0023677
ENSG00000042429:ENSE00002170878:ENSE00000989377:1:93793728:93794035:93790574:93790793:11:MED17:12:10:0:0	hsa_circ_0000349
ENSG00000042429:ENSE00002170878:ENSE00000989377:1:93793728:93794035:93790574:93790793:11:MED17:12:10:0:0	hsa_circ_0024021
ENSG00000023445:ENSE00001256551:ENSE00001256551:1:102321837:102325362:102321837:102325362:11:BIRC3:8:8:0:0	hsa_circ_0000352
ENSG00000023445:ENSE00002164190:ENSE00000745300:1:102336521:102336801:102335966:102336220:11:BIRC3:23:22:0:0	hsa_circ_0000353
ENSG00000023445:ENSE00002164190:ENSE00000795266:1:102336521:102336801:102330999:102331241:11:BIRC3:23:20:0:0	hsa_circ_0000353
ENSG00000023445:ENSE00003753945:ENSE00000745300:1:102336909:102339394:102335966:102336220:11:BIRC3:25:22:0:0	hsa_circ_0000353
ENSG00000023445:ENSE00002166818:ENSE00000745300:1:102336909:102337291:102335966:102336220:11:BIRC3:28:22:0:0	hsa_circ_0000353
ENSG00000023445:ENSE00000795266:ENSE00000795265:1:102330999:102331241:102328897:102328945:11:BIRC3:20:19:0:0	hsa_circ_0000353
ENSG00000023445:ENSE00002162318:ENSE00000745300:1:102336909:102337734:102335966:102336220:11:BIRC3:27:22:0:0	hsa_circ_0000353
ENSG00000023445:ENSE00002162318:ENSE00000795266:1:102336909:102337734:102330999:102331241:11:BIRC3:27:20:0:0	hsa_circ_0000353
ENSG00000023445:ENSE00002155278:ENSE00000795266:1:102336909:102339403:102330999:102331241:11:BIRC3:26:20:0:0	hsa_circ_0000353
ENSG00000023445:ENSE00002155278:ENSE00000745300:1:102336909:102339403:102335966:102336220:11:BIRC3:26:22:0:0	hsa_circ_0000353
ENSG00000023445:ENSE00000745300:ENSE00000795266:1:102335966:102336220:102330999:102331241:11:BIRC3:22:20:0:0	hsa_circ_0000353
ENSG00000023445:ENSE00000795266:ENSE00000745287:1:102330999:102331241:102328052:102328130:11:BIRC3:20:18:0:0	hsa_circ_0000353
ENSG00000110330:ENSE00003598444:ENSE00002163655:1:102348598:102350749:102347211:102347376:11:BIRC2:13:1:0:0	hsa_circ_0000353
ENSG00000023445:ENSE00003753945:ENSE00000795266:1:102336909:102339394:102330999:102331241:11:BIRC3:25:20:0:0	hsa_circ_0000353
ENSG00000110395:ENSE00001206751:ENSE00001128273:1:119285189:119285566:119278510:119278713:11:CBL:11:9:1:1	hsa_circ_0000363
ENSG00000110395:ENSE00001206751:ENSE00001128273:1:119285189:119285566:119278510:119278713:11:CBL:11:9:1:1	hsa_circ_0024563
ENSG00000110395:ENSE00001206751:ENSE00001128273:1:119285189:119285566:119278510:119278713:11:CBL:11:9:1:1	hsa_circ_0024564
ENSG00000110395:ENSE00001206751:ENSE00001128273:1:119285189:119285566:119278510:119278713:11:CBL:11:9:1:1	hsa_circ_0024565
ENSG00000110395:ENSE00001206751:ENSE00001128273:1:119285189:119285566:119278510:119278713:11:CBL:11:9:1:1	hsa_circ_0024568
ENSG00000110395:ENSE00001206751:ENSE00001128273:1:119285189:119285566:119278510:119278713:11:CBL:11:9:1:1	hsa_circ_0024569
ENSG00000110395:ENSE00001206751:ENSE00001128273:1:119285189:119285566:119278510:119278713:11:CBL:11:9:1:1	hsa_circ_0024571
ENSG00000110395:ENSE00001206751:ENSE00001128273:1:119285189:119285566:119278510:119278713:11:CBL:11:9:1:1	hsa_circ_0024572
ENSG00000110395:ENSE00001206751:ENSE00000796209:1:119285189:119285566:119284969:119285100:11:CBL:11:10:1:1	hsa_circ_0000363
ENSG00000110395:ENSE00001206751:ENSE00000796209:1:119285189:119285566:119284969:119285100:11:CBL:11:10:1:1	hsa_circ_0024563
ENSG00000110395:ENSE00001206751:ENSE00000796209:1:119285189:119285566:119284969:119285100:11:CBL:11:10:1:1	hsa_circ_0024564
ENSG00000110395:ENSE00001206751:ENSE00000796209:1:119285189:119285566:119284969:119285100:11:CBL:11:10:1:1	hsa_circ_0024565
ENSG00000110395:ENSE00001206751:ENSE00000796209:1:119285189:119285566:119284969:119285100:11:CBL:11:10:1:1	hsa_circ_0024568
ENSG00000110395:ENSE00001206751:ENSE00000796209:1:119285189:119285566:119284969:119285100:11:CBL:11:10:1:1	hsa_circ_0024569
ENSG00000110395:ENSE00001206751:ENSE00000796209:1:119285189:119285566:119284969:119285100:11:CBL:11:10:1:1	hsa_circ_0024571
ENSG00000110395:ENSE00001206751:ENSE00000796209:1:119285189:119285566:119284969:119285100:11:CBL:11:10:1:1	hsa_circ_0024572
ENSG00000151702:ENSE00003705449:ENSE00003710265:1:128772782:128772985:128768118:128768516:11:FLI1:14:11:0:0	hsa_circ_0000369
ENSG00000151702:ENSE00003705449:ENSE00003710265:1:128772782:128772985:128768118:128768516:11:FLI1:14:11:0:0	hsa_circ_0000370
ENSG00000151702:ENSE00003705449:ENSE00003710265:1:128772782:128772985:128768118:128768516:11:FLI1:14:11:0:0	hsa_circ_0007153
ENSG00000151702:ENSE00003705449:ENSE00003710265:1:128772782:128772985:128768118:128768516:11:FLI1:14:11:0:0	hsa_circ_0024833
ENSG00000151702:ENSE00003705449:ENSE00003710265:1:128772782:128772985:128768118:128768516:11:FLI1:14:11:0:0	hsa_circ_0024834
ENSG00000151702:ENSE00003705449:ENSE00003703922:1:128772782:128772985:128758106:128758326:11:FLI1:14:8:0:0	hsa_circ_0000369
ENSG00000151702:ENSE00003705449:ENSE00003703922:1:128772782:128772985:128758106:128758326:11:FLI1:14:8:0:0	hsa_circ_0000370
ENSG00000151702:ENSE00003705449:ENSE00003703922:1:128772782:128772985:128758106:128758326:11:FLI1:14:8:0:0	hsa_circ_0024833
ENSG00000151702:ENSE00003705449:ENSE00002185916:1:128772782:128772985:128764651:128764821:11:FLI1:14:10:0:0	hsa_circ_0000369
ENSG00000151702:ENSE00003705449:ENSE00002185916:1:128772782:128772985:128764651:128764821:11:FLI1:14:10:0:0	hsa_circ_0000370
ENSG00000151702:ENSE00003705449:ENSE00002185916:1:128772782:128772985:128764651:128764821:11:FLI1:14:10:0:0	hsa_circ_0024833
ENSG00000151702:ENSE00003704293:ENSE00003705449:1:128781958:128782023:128772782:128772985:11:FLI1:15:14:0:0	hsa_circ_0000370
ENSG00000151702:ENSE00003704293:ENSE00003705449:1:128781958:128782023:128772782:128772985:11:FLI1:15:14:0:0	hsa_circ_0024833
ENSG00000151702:ENSE00003704293:ENSE00003705449:1:128781958:128782023:128772782:128772985:11:FLI1:15:14:0:0	hsa_circ_0024834
ENSG00000151702:ENSE00003704293:ENSE00003741987:1:128781958:128782023:128758115:128758326:11:FLI1:15:9:0:0	hsa_circ_0000370
ENSG00000151702:ENSE00003704293:ENSE00003741987:1:128781958:128782023:128758115:128758326:11:FLI1:15:9:0:0	hsa_circ_0024833
ENSG00000010295:ENSE00001884055:ENSE00001907078:-1:6548065:6548545:6548668:6549265:12:IFFO1:17:14:0:0	hsa_circ_0000375
ENSG00000010295:ENSE00001884055:ENSE00001907078:-1:6548065:6548545:6548668:6549265:12:IFFO1:17:14:0:0	hsa_circ_0025207
ENSG00000061794:ENSE00003469386:ENSE00003664214:1:27719808:27719868:27716291:27716458:12:MRPS35:8:7:0:0	hsa_circ_0000384
ENSG00000061794:ENSE00003469386:ENSE00003664214:1:27719808:27719868:27716291:27716458:12:MRPS35:8:7:0:0	hsa_circ_0009017
ENSG00000061794:ENSE00003469386:ENSE00003664214:1:27719808:27719868:27716291:27716458:12:MRPS35:8:7:0:0	hsa_circ_0025734
ENSG00000061794:ENSE00003525066:ENSE00003664214:1:27724047:27724186:27716291:27716458:12:MRPS35:9:7:0:0	hsa_circ_0000384
ENSG00000061794:ENSE00003525066:ENSE00003664214:1:27724047:27724186:27716291:27716458:12:MRPS35:9:7:0:0	hsa_circ_0009017
ENSG00000061794:ENSE00003525066:ENSE00003664214:1:27724047:27724186:27716291:27716458:12:MRPS35:9:7:0:0	hsa_circ_0025734
ENSG00000167552:ENSE00002343619:ENSE00003611441:-1:49186016:49186458:49186611:49186833:12:TUBA1A:15:10:0:0	hsa_circ_0000400
ENSG00000167552:ENSE00002343619:ENSE00003611441:-1:49186016:49186458:49186611:49186833:12:TUBA1A:15:10:0:0	hsa_circ_0026131
ENSG00000167552:ENSE00002343619:ENSE00003611441:-1:49186016:49186458:49186611:49186833:12:TUBA1A:15:10:0:0	hsa_circ_0026132
ENSG00000167552:ENSE00002330856:ENSE00002348418:-1:49185621:49185990:49186310:49186833:12:TUBA1A:17:12:0:0	hsa_circ_0000400
ENSG00000167552:ENSE00002330856:ENSE00002348418:-1:49185621:49185990:49186310:49186833:12:TUBA1A:17:12:0:0	hsa_circ_0026130
ENSG00000167552:ENSE00002330856:ENSE00002348418:-1:49185621:49185990:49186310:49186833:12:TUBA1A:17:12:0:0	hsa_circ_0026131
ENSG00000167552:ENSE00002330856:ENSE00002348418:-1:49185621:49185990:49186310:49186833:12:TUBA1A:17:12:0:0	hsa_circ_0026132
ENSG00000167552:ENSE00002288616:ENSE00002348418:-1:49184959:49185990:49186310:49186833:12:TUBA1A:20:12:0:0	hsa_circ_0000400
ENSG00000167552:ENSE00002288616:ENSE00002348418:-1:49184959:49185990:49186310:49186833:12:TUBA1A:20:12:0:0	hsa_circ_0026130
ENSG00000167552:ENSE00002288616:ENSE00002348418:-1:49184959:49185990:49186310:49186833:12:TUBA1A:20:12:0:0	hsa_circ_0026131
ENSG00000167552:ENSE00002288616:ENSE00002348418:-1:49184959:49185990:49186310:49186833:12:TUBA1A:20:12:0:0	hsa_circ_0026132
ENSG00000167552:ENSE00003365780:ENSE00003611441:-1:49186310:49186458:49186611:49186833:12:TUBA1A:13:10:0:0	hsa_circ_0000400
ENSG00000167552:ENSE00003365780:ENSE00003611441:-1:49186310:49186458:49186611:49186833:12:TUBA1A:13:10:0:0	hsa_circ_0026131
ENSG00000167552:ENSE00003365780:ENSE00003611441:-1:49186310:49186458:49186611:49186833:12:TUBA1A:13:10:0:0	hsa_circ_0026132
ENSG00000167552:ENSE00002400410:ENSE00002348418:-1:49185602:49185990:49186310:49186833:12:TUBA1A:18:12:0:0	hsa_circ_0000400
ENSG00000167552:ENSE00002400410:ENSE00002348418:-1:49185602:49185990:49186310:49186833:12:TUBA1A:18:12:0:0	hsa_circ_0026130
ENSG00000167552:ENSE00002400410:ENSE00002348418:-1:49185602:49185990:49186310:49186833:12:TUBA1A:18:12:0:0	hsa_circ_0026131
ENSG00000167552:ENSE00002400410:ENSE00002348418:-1:49185602:49185990:49186310:49186833:12:TUBA1A:18:12:0:0	hsa_circ_0026132
ENSG00000167552:ENSE00002400410:ENSE00003365780:-1:49185602:49185990:49186310:49186458:12:TUBA1A:18:13:0:0	hsa_circ_0000400
ENSG00000167552:ENSE00002400410:ENSE00003365780:-1:49185602:49185990:49186310:49186458:12:TUBA1A:18:13:0:0	hsa_circ_0026130
ENSG00000167552:ENSE00002400410:ENSE00003365780:-1:49185602:49185990:49186310:49186458:12:TUBA1A:18:13:0:0	hsa_circ_0026131
ENSG00000167552:ENSE00002400410:ENSE00003365780:-1:49185602:49185990:49186310:49186458:12:TUBA1A:18:13:0:0	hsa_circ_0026132
ENSG00000092841:ENSE00002398091:ENSE00003594734:1:56159587:56160148:56158356:56158404:12:MYL6:22:4:0:0	hsa_circ_0000404
ENSG00000092841:ENSE00002398091:ENSE00003594734:1:56159587:56160148:56158356:56158404:12:MYL6:22:4:0:0	hsa_circ_0026885
ENSG00000092841:ENSE00002398091:ENSE00003594734:1:56159587:56160148:56158356:56158404:12:MYL6:22:4:0:0	hsa_circ_0026886
ENSG00000092841:ENSE00002398091:ENSE00002366274:1:56159587:56160148:56158396:56158404:12:MYL6:22:16:0:0	hsa_circ_0000404
ENSG00000092841:ENSE00002398091:ENSE00002366274:1:56159587:56160148:56158396:56158404:12:MYL6:22:16:0:0	hsa_circ_0026885
ENSG00000092841:ENSE00002398091:ENSE00002366274:1:56159587:56160148:56158396:56158404:12:MYL6:22:16:0:0	hsa_circ_0026886
ENSG00000196465:ENSE00002372530:ENSE00003617234:1:56157882:56157981:56155419:56155592:12:MYL6B:25:13:0:0	hsa_circ_0000404
ENSG00000196465:ENSE00002372530:ENSE00003617234:1:56157882:56157981:56155419:56155592:12:MYL6B:25:13:0:0	hsa_circ_0026881
ENSG00000196465:ENSE00002372530:ENSE00003617234:1:56157882:56157981:56155419:56155592:12:MYL6B:25:13:0:0	hsa_circ_0026882
ENSG00000092841:ENSE00002393243:ENSE00002331946:1:56158684:56159730:56158357:56158404:12:MYL6:19:5:0:0	hsa_circ_0000404
ENSG00000092841:ENSE00002393243:ENSE00002331946:1:56158684:56159730:56158357:56158404:12:MYL6:19:5:0:0	hsa_circ_0026885
ENSG00000092841:ENSE00002393243:ENSE00002331946:1:56158684:56159730:56158357:56158404:12:MYL6:19:5:0:0	hsa_circ_0026886
ENSG00000092841:ENSE00003643059:ENSE00002361676:1:56159587:56159730:56158373:56158711:12:MYL6:23:14:0:0	hsa_circ_0000404
ENSG00000092841:ENSE00003643059:ENSE00002361676:1:56159587:56159730:56158373:56158711:12:MYL6:23:14:0:0	hsa_circ_0026885
ENSG00000092841:ENSE00003643059:ENSE00002361676:1:56159587:56159730:56158373:56158711:12:MYL6:23:14:0:0	hsa_circ_0026886
ENSG00000092841:ENSE00003643059:ENSE00002361676:1:56159587:56159730:56158373:56158711:12:MYL6:23:14:0:0	hsa_circ_0026887
ENSG00000092841:ENSE00003643059:ENSE00002361676:1:56159587:56159730:56158373:56158711:12:MYL6:23:14:0:0	hsa_circ_0026888
ENSG00000092841:ENSE00002393243:ENSE00002376363:1:56158684:56159730:56158369:56158404:12:MYL6:19:12:0:0	hsa_circ_0000404
ENSG00000092841:ENSE00002393243:ENSE00002376363:1:56158684:56159730:56158369:56158404:12:MYL6:19:12:0:0	hsa_circ_0026885
ENSG00000092841:ENSE00002393243:ENSE00002376363:1:56158684:56159730:56158369:56158404:12:MYL6:19:12:0:0	hsa_circ_0026886
ENSG00000092841:ENSE00003643059:ENSE00002267962:1:56159587:56159730:56158362:56158711:12:MYL6:23:8:0:0	hsa_circ_0000404
ENSG00000092841:ENSE00003643059:ENSE00002267962:1:56159587:56159730:56158362:56158711:12:MYL6:23:8:0:0	hsa_circ_0026885
ENSG00000092841:ENSE00003643059:ENSE00002267962:1:56159587:56159730:56158362:56158711:12:MYL6:23:8:0:0	hsa_circ_0026886
ENSG00000092841:ENSE00003643059:ENSE00002267962:1:56159587:56159730:56158362:56158711:12:MYL6:23:8:0:0	hsa_circ_0026887
ENSG00000092841:ENSE00003643059:ENSE00002267962:1:56159587:56159730:56158362:56158711:12:MYL6:23:8:0:0	hsa_circ_0026888
ENSG00000092841:ENSE00002390835:ENSE00003667283:1:56159623:56159730:56159587:56159622:12:MYL6:26:24:0:0	hsa_circ_0000404
ENSG00000092841:ENSE00002390835:ENSE00003667283:1:56159623:56159730:56159587:56159622:12:MYL6:26:24:0:0	hsa_circ_0026885
ENSG00000092841:ENSE00002390835:ENSE00003667283:1:56159623:56159730:56159587:56159622:12:MYL6:26:24:0:0	hsa_circ_0026886
ENSG00000092841:ENSE00002390835:ENSE00003667283:1:56159623:56159730:56159587:56159622:12:MYL6:26:24:0:0	hsa_circ_0026887
ENSG00000092841:ENSE00002390835:ENSE00003667283:1:56159623:56159730:56159587:56159622:12:MYL6:26:24:0:0	hsa_circ_0026888
ENSG00000092841:ENSE00002390835:ENSE00003667283:1:56159623:56159730:56159587:56159622:12:MYL6:26:24:0:0	hsa_circ_0026889
ENSG00000092841:ENSE00002390835:ENSE00003667283:1:56159623:56159730:56159587:56159622:12:MYL6:26:24:0:0	hsa_circ_0026890
ENSG00000092841:ENSE00002390835:ENSE00003667283:1:56159623:56159730:56159587:56159622:12:MYL6:26:24:0:0	hsa_circ_0026891
ENSG00000092841:ENSE00002390835:ENSE00003667283:1:56159623:56159730:56159587:56159622:12:MYL6:26:24:0:0	hsa_circ_0026892
ENSG00000092841:ENSE00002398091:ENSE00003505120:1:56159587:56160148:56158684:56158711:12:MYL6:22:18:0:0	hsa_circ_0000404
ENSG00000092841:ENSE00002398091:ENSE00003505120:1:56159587:56160148:56158684:56158711:12:MYL6:22:18:0:0	hsa_circ_0026885
ENSG00000092841:ENSE00002398091:ENSE00003505120:1:56159587:56160148:56158684:56158711:12:MYL6:22:18:0:0	hsa_circ_0026886
ENSG00000092841:ENSE00002398091:ENSE00003505120:1:56159587:56160148:56158684:56158711:12:MYL6:22:18:0:0	hsa_circ_0026887
ENSG00000092841:ENSE00002398091:ENSE00003505120:1:56159587:56160148:56158684:56158711:12:MYL6:22:18:0:0	hsa_circ_0026888
ENSG00000092841:ENSE00002398091:ENSE00002413009:1:56159587:56160148:56158371:56158404:12:MYL6:22:13:0:0	hsa_circ_0000404
ENSG00000092841:ENSE00002398091:ENSE00002413009:1:56159587:56160148:56158371:56158404:12:MYL6:22:13:0:0	hsa_circ_0026885
ENSG00000092841:ENSE00002398091:ENSE00002413009:1:56159587:56160148:56158371:56158404:12:MYL6:22:13:0:0	hsa_circ_0026886
ENSG00000092841:ENSE00002393243:ENSE00001302119:1:56158684:56159730:56158346:56158404:12:MYL6:19:2:0:0	hsa_circ_0000404
ENSG00000092841:ENSE00002393243:ENSE00001302119:1:56158684:56159730:56158346:56158404:12:MYL6:19:2:0:0	hsa_circ_0026885
ENSG00000092841:ENSE00002393243:ENSE00001302119:1:56158684:56159730:56158346:56158404:12:MYL6:19:2:0:0	hsa_circ_0026886
ENSG00000092841:ENSE00002398091:ENSE00002332645:1:56159587:56160148:56158681:56158711:12:MYL6:22:17:0:0	hsa_circ_0000404
ENSG00000092841:ENSE00002398091:ENSE00002332645:1:56159587:56160148:56158681:56158711:12:MYL6:22:17:0:0	hsa_circ_0026885
ENSG00000092841:ENSE00002398091:ENSE00002332645:1:56159587:56160148:56158681:56158711:12:MYL6:22:17:0:0	hsa_circ_0026886
ENSG00000092841:ENSE00002398091:ENSE00002332645:1:56159587:56160148:56158681:56158711:12:MYL6:22:17:0:0	hsa_circ_0026887
ENSG00000092841:ENSE00002398091:ENSE00002332645:1:56159587:56160148:56158681:56158711:12:MYL6:22:17:0:0	hsa_circ_0026888
ENSG00000092841:ENSE00002398091:ENSE00002331946:1:56159587:56160148:56158357:56158404:12:MYL6:22:5:0:0	hsa_circ_0000404
ENSG00000092841:ENSE00002398091:ENSE00002331946:1:56159587:56160148:56158357:56158404:12:MYL6:22:5:0:0	hsa_circ_0026885
ENSG00000092841:ENSE00002398091:ENSE00002331946:1:56159587:56160148:56158357:56158404:12:MYL6:22:5:0:0	hsa_circ_0026886
ENSG00000092841:ENSE00003643059:ENSE00002406294:1:56159587:56159730:56158358:56158711:12:MYL6:23:6:0:0	hsa_circ_0000404
ENSG00000092841:ENSE00003643059:ENSE00002406294:1:56159587:56159730:56158358:56158711:12:MYL6:23:6:0:0	hsa_circ_0026885
ENSG00000092841:ENSE00003643059:ENSE00002406294:1:56159587:56159730:56158358:56158711:12:MYL6:23:6:0:0	hsa_circ_0026886
ENSG00000092841:ENSE00003643059:ENSE00002406294:1:56159587:56159730:56158358:56158711:12:MYL6:23:6:0:0	hsa_circ_0026887
ENSG00000092841:ENSE00003643059:ENSE00002406294:1:56159587:56159730:56158358:56158711:12:MYL6:23:6:0:0	hsa_circ_0026888
ENSG00000092841:ENSE00002398091:ENSE00002371093:1:56159587:56160148:56158382:56158404:12:MYL6:22:15:0:0	hsa_circ_0000404
ENSG00000092841:ENSE00002398091:ENSE00002371093:1:56159587:56160148:56158382:56158404:12:MYL6:22:15:0:0	hsa_circ_0026885
ENSG00000092841:ENSE00002398091:ENSE00002371093:1:56159587:56160148:56158382:56158404:12:MYL6:22:15:0:0	hsa_circ_0026886
ENSG00000092841:ENSE00002398091:ENSE00002267962:1:56159587:56160148:56158362:56158711:12:MYL6:22:8:0:0	hsa_circ_0000404
ENSG00000092841:ENSE00002398091:ENSE00002267962:1:56159587:56160148:56158362:56158711:12:MYL6:22:8:0:0	hsa_circ_0026885
ENSG00000092841:ENSE00002398091:ENSE00002267962:1:56159587:56160148:56158362:56158711:12:MYL6:22:8:0:0	hsa_circ_0026886
ENSG00000092841:ENSE00002398091:ENSE00002267962:1:56159587:56160148:56158362:56158711:12:MYL6:22:8:0:0	hsa_circ_0026887
ENSG00000092841:ENSE00002398091:ENSE00002267962:1:56159587:56160148:56158362:56158711:12:MYL6:22:8:0:0	hsa_circ_0026888
ENSG00000092841:ENSE00002398091:ENSE00001302119:1:56159587:56160148:56158346:56158404:12:MYL6:22:2:0:0	hsa_circ_0000404
ENSG00000092841:ENSE00002398091:ENSE00001302119:1:56159587:56160148:56158346:56158404:12:MYL6:22:2:0:0	hsa_circ_0026885
ENSG00000092841:ENSE00002398091:ENSE00001302119:1:56159587:56160148:56158346:56158404:12:MYL6:22:2:0:0	hsa_circ_0026886
ENSG00000092841:ENSE00002390835:ENSE00002404307:1:56159623:56159730:56159498:56159622:12:MYL6:26:21:0:0	hsa_circ_0000404
ENSG00000092841:ENSE00002390835:ENSE00002404307:1:56159623:56159730:56159498:56159622:12:MYL6:26:21:0:0	hsa_circ_0026885
ENSG00000092841:ENSE00002390835:ENSE00002404307:1:56159623:56159730:56159498:56159622:12:MYL6:26:21:0:0	hsa_circ_0026886
ENSG00000092841:ENSE00002390835:ENSE00002404307:1:56159623:56159730:56159498:56159622:12:MYL6:26:21:0:0	hsa_circ_0026887
ENSG00000092841:ENSE00002390835:ENSE00002404307:1:56159623:56159730:56159498:56159622:12:MYL6:26:21:0:0	hsa_circ_0026888
ENSG00000092841:ENSE00002390835:ENSE00002404307:1:56159623:56159730:56159498:56159622:12:MYL6:26:21:0:0	hsa_circ_0026889
ENSG00000092841:ENSE00002390835:ENSE00002404307:1:56159623:56159730:56159498:56159622:12:MYL6:26:21:0:0	hsa_circ_0026890
ENSG00000092841:ENSE00002390835:ENSE00002404307:1:56159623:56159730:56159498:56159622:12:MYL6:26:21:0:0	hsa_circ_0026891
ENSG00000092841:ENSE00002390835:ENSE00002404307:1:56159623:56159730:56159498:56159622:12:MYL6:26:21:0:0	hsa_circ_0026892
ENSG00000092841:ENSE00002393243:ENSE00002402518:1:56158684:56159730:56158368:56158404:12:MYL6:19:11:0:0	hsa_circ_0000404
ENSG00000092841:ENSE00002393243:ENSE00002402518:1:56158684:56159730:56158368:56158404:12:MYL6:19:11:0:0	hsa_circ_0026885
ENSG00000092841:ENSE00002393243:ENSE00002402518:1:56158684:56159730:56158368:56158404:12:MYL6:19:11:0:0	hsa_circ_0026886
ENSG00000196465:ENSE00002348350:ENSE00003617234:1:56156937:56157545:56155419:56155592:12:MYL6B:17:13:0:0	hsa_circ_0000404
ENSG00000196465:ENSE00002348350:ENSE00003617234:1:56156937:56157545:56155419:56155592:12:MYL6B:17:13:0:0	hsa_circ_0026881
ENSG00000196465:ENSE00002348350:ENSE00003617234:1:56156937:56157545:56155419:56155592:12:MYL6B:17:13:0:0	hsa_circ_0026882
ENSG00000092841:ENSE00002398091:ENSE00002408094:1:56159587:56160148:56158349:56158404:12:MYL6:22:3:0:0	hsa_circ_0000404
ENSG00000092841:ENSE00002398091:ENSE00002408094:1:56159587:56160148:56158349:56158404:12:MYL6:22:3:0:0	hsa_circ_0026885
ENSG00000092841:ENSE00002398091:ENSE00002408094:1:56159587:56160148:56158349:56158404:12:MYL6:22:3:0:0	hsa_circ_0026886
ENSG00000092841:ENSE00003643059:ENSE00003505120:1:56159587:56159730:56158684:56158711:12:MYL6:23:18:0:0	hsa_circ_0000404
ENSG00000092841:ENSE00003643059:ENSE00003505120:1:56159587:56159730:56158684:56158711:12:MYL6:23:18:0:0	hsa_circ_0026885
ENSG00000092841:ENSE00003643059:ENSE00003505120:1:56159587:56159730:56158684:56158711:12:MYL6:23:18:0:0	hsa_circ_0026886
ENSG00000092841:ENSE00003643059:ENSE00003505120:1:56159587:56159730:56158684:56158711:12:MYL6:23:18:0:0	hsa_circ_0026887
ENSG00000092841:ENSE00003643059:ENSE00003505120:1:56159587:56159730:56158684:56158711:12:MYL6:23:18:0:0	hsa_circ_0026888
ENSG00000092841:ENSE00002398091:ENSE00002402518:1:56159587:56160148:56158368:56158404:12:MYL6:22:11:0:0	hsa_circ_0000404
ENSG00000092841:ENSE00002398091:ENSE00002402518:1:56159587:56160148:56158368:56158404:12:MYL6:22:11:0:0	hsa_circ_0026885
ENSG00000092841:ENSE00002398091:ENSE00002402518:1:56159587:56160148:56158368:56158404:12:MYL6:22:11:0:0	hsa_circ_0026886
ENSG00000092841:ENSE00002393243:ENSE00002408094:1:56158684:56159730:56158349:56158404:12:MYL6:19:3:0:0	hsa_circ_0000404
ENSG00000092841:ENSE00002393243:ENSE00002408094:1:56158684:56159730:56158349:56158404:12:MYL6:19:3:0:0	hsa_circ_0026885
ENSG00000092841:ENSE00002393243:ENSE00002408094:1:56158684:56159730:56158349:56158404:12:MYL6:19:3:0:0	hsa_circ_0026886
ENSG00000092841:ENSE00003643059:ENSE00002375635:1:56159587:56159730:56158902:56158940:12:MYL6:23:20:0:0	hsa_circ_0000404
ENSG00000092841:ENSE00003643059:ENSE00002375635:1:56159587:56159730:56158902:56158940:12:MYL6:23:20:0:0	hsa_circ_0026885
ENSG00000092841:ENSE00003643059:ENSE00002375635:1:56159587:56159730:56158902:56158940:12:MYL6:23:20:0:0	hsa_circ_0026886
ENSG00000092841:ENSE00003643059:ENSE00002375635:1:56159587:56159730:56158902:56158940:12:MYL6:23:20:0:0	hsa_circ_0026887
ENSG00000092841:ENSE00003643059:ENSE00002375635:1:56159587:56159730:56158902:56158940:12:MYL6:23:20:0:0	hsa_circ_0026888
ENSG00000092841:ENSE00003643059:ENSE00002375635:1:56159587:56159730:56158902:56158940:12:MYL6:23:20:0:0	hsa_circ_0026889
ENSG00000092841:ENSE00003643059:ENSE00002375635:1:56159587:56159730:56158902:56158940:12:MYL6:23:20:0:0	hsa_circ_0026890
ENSG00000092841:ENSE00002393243:ENSE00002366274:1:56158684:56159730:56158396:56158404:12:MYL6:19:16:0:0	hsa_circ_0000404
ENSG00000092841:ENSE00002393243:ENSE00002366274:1:56158684:56159730:56158396:56158404:12:MYL6:19:16:0:0	hsa_circ_0026885
ENSG00000092841:ENSE00002393243:ENSE00002366274:1:56158684:56159730:56158396:56158404:12:MYL6:19:16:0:0	hsa_circ_0026886
ENSG00000092841:ENSE00002393243:ENSE00002371093:1:56158684:56159730:56158382:56158404:12:MYL6:19:15:0:0	hsa_circ_0000404
ENSG00000092841:ENSE00002393243:ENSE00002371093:1:56158684:56159730:56158382:56158404:12:MYL6:19:15:0:0	hsa_circ_0026885
ENSG00000092841:ENSE00002393243:ENSE00002371093:1:56158684:56159730:56158382:56158404:12:MYL6:19:15:0:0	hsa_circ_0026886
ENSG00000092841:ENSE00002393243:ENSE00003594734:1:56158684:56159730:56158356:56158404:12:MYL6:19:4:0:0	hsa_circ_0000404
ENSG00000092841:ENSE00002393243:ENSE00003594734:1:56158684:56159730:56158356:56158404:12:MYL6:19:4:0:0	hsa_circ_0026885
ENSG00000092841:ENSE00002393243:ENSE00003594734:1:56158684:56159730:56158356:56158404:12:MYL6:19:4:0:0	hsa_circ_0026886
ENSG00000092841:ENSE00002398091:ENSE00002376363:1:56159587:56160148:56158369:56158404:12:MYL6:22:12:0:0	hsa_circ_0000404
ENSG00000092841:ENSE00002398091:ENSE00002376363:1:56159587:56160148:56158369:56158404:12:MYL6:22:12:0:0	hsa_circ_0026885
ENSG00000092841:ENSE00002398091:ENSE00002376363:1:56159587:56160148:56158369:56158404:12:MYL6:22:12:0:0	hsa_circ_0026886
ENSG00000092841:ENSE00003643059:ENSE00002332645:1:56159587:56159730:56158681:56158711:12:MYL6:23:17:0:0	hsa_circ_0000404
ENSG00000092841:ENSE00003643059:ENSE00002332645:1:56159587:56159730:56158681:56158711:12:MYL6:23:17:0:0	hsa_circ_0026885
ENSG00000092841:ENSE00003643059:ENSE00002332645:1:56159587:56159730:56158681:56158711:12:MYL6:23:17:0:0	hsa_circ_0026886
ENSG00000092841:ENSE00003643059:ENSE00002332645:1:56159587:56159730:56158681:56158711:12:MYL6:23:17:0:0	hsa_circ_0026887
ENSG00000092841:ENSE00003643059:ENSE00002332645:1:56159587:56159730:56158681:56158711:12:MYL6:23:17:0:0	hsa_circ_0026888
ENSG00000196465:ENSE00003556829:ENSE00003617234:1:56158684:56158711:56155419:56155592:12:MYL6B:27:13:0:0	hsa_circ_0000404
ENSG00000092841:ENSE00002393243:ENSE00002425459:1:56158684:56159730:56158364:56158404:12:MYL6:19:10:0:0	hsa_circ_0000404
ENSG00000092841:ENSE00002393243:ENSE00002425459:1:56158684:56159730:56158364:56158404:12:MYL6:19:10:0:0	hsa_circ_0026885
ENSG00000092841:ENSE00002393243:ENSE00002425459:1:56158684:56159730:56158364:56158404:12:MYL6:19:10:0:0	hsa_circ_0026886
ENSG00000092841:ENSE00002398091:ENSE00002361676:1:56159587:56160148:56158373:56158711:12:MYL6:22:14:0:0	hsa_circ_0000404
ENSG00000092841:ENSE00002398091:ENSE00002361676:1:56159587:56160148:56158373:56158711:12:MYL6:22:14:0:0	hsa_circ_0026885
ENSG00000092841:ENSE00002398091:ENSE00002361676:1:56159587:56160148:56158373:56158711:12:MYL6:22:14:0:0	hsa_circ_0026886
ENSG00000092841:ENSE00002398091:ENSE00002361676:1:56159587:56160148:56158373:56158711:12:MYL6:22:14:0:0	hsa_circ_0026887
ENSG00000092841:ENSE00002398091:ENSE00002361676:1:56159587:56160148:56158373:56158711:12:MYL6:22:14:0:0	hsa_circ_0026888
ENSG00000092841:ENSE00002393243:ENSE00002413009:1:56158684:56159730:56158371:56158404:12:MYL6:19:13:0:0	hsa_circ_0000404
ENSG00000092841:ENSE00002393243:ENSE00002413009:1:56158684:56159730:56158371:56158404:12:MYL6:19:13:0:0	hsa_circ_0026885
ENSG00000092841:ENSE00002393243:ENSE00002413009:1:56158684:56159730:56158371:56158404:12:MYL6:19:13:0:0	hsa_circ_0026886
ENSG00000111581:ENSE00003522111:ENSE00003526769:1:68741813:68741980:68734708:68734833:12:NUP107:50:47:0:0	hsa_circ_0000415
ENSG00000111581:ENSE00003522111:ENSE00003526769:1:68741813:68741980:68734708:68734833:12:NUP107:50:47:0:0	hsa_circ_0027480
ENSG00000111581:ENSE00003522111:ENSE00003526769:1:68741813:68741980:68734708:68734833:12:NUP107:50:47:0:0	hsa_circ_0027487
ENSG00000111581:ENSE00003522111:ENSE00003526769:1:68741813:68741980:68734708:68734833:12:NUP107:50:47:0:0	hsa_circ_0027488
ENSG00000111581:ENSE00002287021:ENSE00003522111:1:68742355:68742531:68741813:68741980:12:NUP107:53:50:0:0	hsa_circ_0000415
ENSG00000111581:ENSE00003660185:ENSE00003526769:1:68735231:68735344:68734708:68734833:12:NUP107:48:47:0:0	hsa_circ_0000415
ENSG00000111581:ENSE00003660185:ENSE00003526769:1:68735231:68735344:68734708:68734833:12:NUP107:48:47:0:0	hsa_circ_0027480
ENSG00000111581:ENSE00003660185:ENSE00003526769:1:68735231:68735344:68734708:68734833:12:NUP107:48:47:0:0	hsa_circ_0027482
ENSG00000111581:ENSE00003660185:ENSE00003526769:1:68735231:68735344:68734708:68734833:12:NUP107:48:47:0:0	hsa_circ_0027487
ENSG00000111581:ENSE00003660185:ENSE00003526769:1:68735231:68735344:68734708:68734833:12:NUP107:48:47:0:0	hsa_circ_0027488
ENSG00000111581:ENSE00002296804:ENSE00003660185:1:68742355:68745809:68735231:68735344:12:NUP107:52:48:0:0	hsa_circ_0000415
ENSG00000111581:ENSE00002314767:ENSE00003522111:1:68742355:68742688:68741813:68741980:12:NUP107:51:50:0:0	hsa_circ_0000415
ENSG00000135679:ENSE00003556320:ENSE00003514611:1:68828771:68828931:68824555:68824651:12:MDM2:28:25:0:0	hsa_circ_0000416
ENSG00000135679:ENSE00003556320:ENSE00003514611:1:68828771:68828931:68824555:68824651:12:MDM2:28:25:0:0	hsa_circ_0027489
ENSG00000135679:ENSE00003556320:ENSE00003514611:1:68828771:68828931:68824555:68824651:12:MDM2:28:25:0:0	hsa_circ_0027492
ENSG00000135679:ENSE00003556320:ENSE00003514611:1:68828771:68828931:68824555:68824651:12:MDM2:28:25:0:0	hsa_circ_0027494
ENSG00000111605:ENSE00000752266:ENSE00002326680:1:69260044:69260197:69255002:69255160:12:CPSF6:22:13:0:0	hsa_circ_0000417
ENSG00000111605:ENSE00000752266:ENSE00002326680:1:69260044:69260197:69255002:69255160:12:CPSF6:22:13:0:0	hsa_circ_0027502
ENSG00000111605:ENSE00000752269:ENSE00000752271:1:69258590:69259094:69257732:69257905:12:CPSF6:19:16:0:0	hsa_circ_0000417
ENSG00000111605:ENSE00000752269:ENSE00000752271:1:69258590:69259094:69257732:69257905:12:CPSF6:19:16:0:0	hsa_circ_0027501
ENSG00000111605:ENSE00000752269:ENSE00000752271:1:69258590:69259094:69257732:69257905:12:CPSF6:19:16:0:0	hsa_circ_0027502
ENSG00000111605:ENSE00001392118:ENSE00003628170:1:69262373:69262562:69251129:69251338:12:CPSF6:23:8:0:0	hsa_circ_0000417
ENSG00000111605:ENSE00000937471:ENSE00003557150:1:69258035:69258145:69256697:69256842:12:CPSF6:18:14:0:0	hsa_circ_0000417
ENSG00000111605:ENSE00000937471:ENSE00003557150:1:69258035:69258145:69256697:69256842:12:CPSF6:18:14:0:0	hsa_circ_0027500
ENSG00000111605:ENSE00000937471:ENSE00003557150:1:69258035:69258145:69256697:69256842:12:CPSF6:18:14:0:0	hsa_circ_0027501
ENSG00000111605:ENSE00000937471:ENSE00003557150:1:69258035:69258145:69256697:69256842:12:CPSF6:18:14:0:0	hsa_circ_0027502
ENSG00000111605:ENSE00000752271:ENSE00003628170:1:69257732:69257905:69251129:69251338:12:CPSF6:16:8:0:0	hsa_circ_0000417
ENSG00000111605:ENSE00000752271:ENSE00003628170:1:69257732:69257905:69251129:69251338:12:CPSF6:16:8:0:0	hsa_circ_0027500
ENSG00000111605:ENSE00000752271:ENSE00003628170:1:69257732:69257905:69251129:69251338:12:CPSF6:16:8:0:0	hsa_circ_0027501
ENSG00000111605:ENSE00000752271:ENSE00003628170:1:69257732:69257905:69251129:69251338:12:CPSF6:16:8:0:0	hsa_circ_0027502
ENSG00000111605:ENSE00003557150:ENSE00002382362:1:69256697:69256842:69251175:69251338:12:CPSF6:14:9:0:0	hsa_circ_0000417
ENSG00000111605:ENSE00003557150:ENSE00002382362:1:69256697:69256842:69251175:69251338:12:CPSF6:14:9:0:0	hsa_circ_0027500
ENSG00000111605:ENSE00003557150:ENSE00002382362:1:69256697:69256842:69251175:69251338:12:CPSF6:14:9:0:0	hsa_circ_0027501
ENSG00000111605:ENSE00003557150:ENSE00002382362:1:69256697:69256842:69251175:69251338:12:CPSF6:14:9:0:0	hsa_circ_0027502
ENSG00000111605:ENSE00000752267:ENSE00003557150:1:69259428:69259543:69256697:69256842:12:CPSF6:21:14:0:0	hsa_circ_0000417
ENSG00000111605:ENSE00000752267:ENSE00003557150:1:69259428:69259543:69256697:69256842:12:CPSF6:21:14:0:0	hsa_circ_0027502
ENSG00000111605:ENSE00001392118:ENSE00000752271:1:69262373:69262562:69257732:69257905:12:CPSF6:23:16:0:0	hsa_circ_0000417
ENSG00000111605:ENSE00003527947:ENSE00003628170:1:69253051:69253154:69251129:69251338:12:CPSF6:11:8:0:0	hsa_circ_0000417
ENSG00000111605:ENSE00003527947:ENSE00003628170:1:69253051:69253154:69251129:69251338:12:CPSF6:11:8:0:0	hsa_circ_0027499
ENSG00000111605:ENSE00003527947:ENSE00003628170:1:69253051:69253154:69251129:69251338:12:CPSF6:11:8:0:0	hsa_circ_0027500
ENSG00000111605:ENSE00003527947:ENSE00003628170:1:69253051:69253154:69251129:69251338:12:CPSF6:11:8:0:0	hsa_circ_0027501
ENSG00000111605:ENSE00003527947:ENSE00003628170:1:69253051:69253154:69251129:69251338:12:CPSF6:11:8:0:0	hsa_circ_0027502
ENSG00000111605:ENSE00001392118:ENSE00000752266:1:69262373:69262562:69260044:69260197:12:CPSF6:23:22:0:0	hsa_circ_0000417
ENSG00000111605:ENSE00001392118:ENSE00000752266:1:69262373:69262562:69260044:69260197:12:CPSF6:23:22:0:0	hsa_circ_0027504
ENSG00000111605:ENSE00001392118:ENSE00000752266:1:69262373:69262562:69260044:69260197:12:CPSF6:23:22:0:0	hsa_circ_0027506
ENSG00000111605:ENSE00001392118:ENSE00000752266:1:69262373:69262562:69260044:69260197:12:CPSF6:23:22:0:0	hsa_circ_0027508
ENSG00000111605:ENSE00001392118:ENSE00000752267:1:69262373:69262562:69259428:69259543:12:CPSF6:23:21:0:0	hsa_circ_0000417
ENSG00000111605:ENSE00001392118:ENSE00000752267:1:69262373:69262562:69259428:69259543:12:CPSF6:23:21:0:0	hsa_circ_0027504
ENSG00000111605:ENSE00001392118:ENSE00000752267:1:69262373:69262562:69259428:69259543:12:CPSF6:23:21:0:0	hsa_circ_0027506
ENSG00000111605:ENSE00000752271:ENSE00002344581:1:69257732:69257905:69252086:69252216:12:CPSF6:16:10:0:0	hsa_circ_0000417
ENSG00000111605:ENSE00000752271:ENSE00002344581:1:69257732:69257905:69252086:69252216:12:CPSF6:16:10:0:0	hsa_circ_0027500
ENSG00000111605:ENSE00000752271:ENSE00002344581:1:69257732:69257905:69252086:69252216:12:CPSF6:16:10:0:0	hsa_circ_0027501
ENSG00000111605:ENSE00000752271:ENSE00002344581:1:69257732:69257905:69252086:69252216:12:CPSF6:16:10:0:0	hsa_circ_0027502
ENSG00000111605:ENSE00002344581:ENSE00003628170:1:69252086:69252216:69251129:69251338:12:CPSF6:10:8:0:0	hsa_circ_0000417
ENSG00000111605:ENSE00002344581:ENSE00003628170:1:69252086:69252216:69251129:69251338:12:CPSF6:10:8:0:0	hsa_circ_0027499
ENSG00000111605:ENSE00002344581:ENSE00003628170:1:69252086:69252216:69251129:69251338:12:CPSF6:10:8:0:0	hsa_circ_0027500
ENSG00000111605:ENSE00002344581:ENSE00003628170:1:69252086:69252216:69251129:69251338:12:CPSF6:10:8:0:0	hsa_circ_0027501
ENSG00000111605:ENSE00002344581:ENSE00003628170:1:69252086:69252216:69251129:69251338:12:CPSF6:10:8:0:0	hsa_circ_0027502
ENSG00000111605:ENSE00001392118:ENSE00001652942:1:69262373:69262562:69258686:69259094:12:CPSF6:23:20:0:0	hsa_circ_0000417
ENSG00000111605:ENSE00001392118:ENSE00001652942:1:69262373:69262562:69258686:69259094:12:CPSF6:23:20:0:0	hsa_circ_0027504
ENSG00000111605:ENSE00000752266:ENSE00003628170:1:69260044:69260197:69251129:69251338:12:CPSF6:22:8:0:0	hsa_circ_0000417
ENSG00000111605:ENSE00000752266:ENSE00003628170:1:69260044:69260197:69251129:69251338:12:CPSF6:22:8:0:0	hsa_circ_0027502
ENSG00000111605:ENSE00000752269:ENSE00000937471:1:69258590:69259094:69258035:69258145:12:CPSF6:19:18:0:0	hsa_circ_0000417
ENSG00000111605:ENSE00000752269:ENSE00000937471:1:69258590:69259094:69258035:69258145:12:CPSF6:19:18:0:0	hsa_circ_0027501
ENSG00000111605:ENSE00000752269:ENSE00000937471:1:69258590:69259094:69258035:69258145:12:CPSF6:19:18:0:0	hsa_circ_0027502
ENSG00000111605:ENSE00000752271:ENSE00003527947:1:69257732:69257905:69253051:69253154:12:CPSF6:16:11:0:0	hsa_circ_0000417
ENSG00000111605:ENSE00000752271:ENSE00003527947:1:69257732:69257905:69253051:69253154:12:CPSF6:16:11:0:0	hsa_circ_0027500
ENSG00000111605:ENSE00000752271:ENSE00003527947:1:69257732:69257905:69253051:69253154:12:CPSF6:16:11:0:0	hsa_circ_0027501
ENSG00000111605:ENSE00000752271:ENSE00003527947:1:69257732:69257905:69253051:69253154:12:CPSF6:16:11:0:0	hsa_circ_0027502
ENSG00000111605:ENSE00000752271:ENSE00003527947:1:69257732:69257905:69253051:69253154:12:CPSF6:16:11:0:0	hsa_circ_0027503
ENSG00000111605:ENSE00000752266:ENSE00000752271:1:69260044:69260197:69257732:69257905:12:CPSF6:22:16:0:0	hsa_circ_0000417
ENSG00000111605:ENSE00000752266:ENSE00000752271:1:69260044:69260197:69257732:69257905:12:CPSF6:22:16:0:0	hsa_circ_0027502
ENSG00000111605:ENSE00000752266:ENSE00000752267:1:69260044:69260197:69259428:69259543:12:CPSF6:22:21:0:0	hsa_circ_0000417
ENSG00000111605:ENSE00000752266:ENSE00000752267:1:69260044:69260197:69259428:69259543:12:CPSF6:22:21:0:0	hsa_circ_0027502
ENSG00000111605:ENSE00000752266:ENSE00000752267:1:69260044:69260197:69259428:69259543:12:CPSF6:22:21:0:0	hsa_circ_0027504
ENSG00000111605:ENSE00000752266:ENSE00000752267:1:69260044:69260197:69259428:69259543:12:CPSF6:22:21:0:0	hsa_circ_0027505
ENSG00000111605:ENSE00000752266:ENSE00000752267:1:69260044:69260197:69259428:69259543:12:CPSF6:22:21:0:0	hsa_circ_0027506
ENSG00000111605:ENSE00000752269:ENSE00003527947:1:69258590:69259094:69253051:69253154:12:CPSF6:19:11:0:0	hsa_circ_0000417
ENSG00000111605:ENSE00000752269:ENSE00003527947:1:69258590:69259094:69253051:69253154:12:CPSF6:19:11:0:0	hsa_circ_0027501
ENSG00000111605:ENSE00000752269:ENSE00003527947:1:69258590:69259094:69253051:69253154:12:CPSF6:19:11:0:0	hsa_circ_0027502
ENSG00000111605:ENSE00002332574:ENSE00003557150:1:69257732:69257782:69256697:69256842:12:CPSF6:15:14:0:0	hsa_circ_0000417
ENSG00000111605:ENSE00002332574:ENSE00003557150:1:69257732:69257782:69256697:69256842:12:CPSF6:15:14:0:0	hsa_circ_0027500
ENSG00000111605:ENSE00002332574:ENSE00003557150:1:69257732:69257782:69256697:69256842:12:CPSF6:15:14:0:0	hsa_circ_0027501
ENSG00000111605:ENSE00002332574:ENSE00003557150:1:69257732:69257782:69256697:69256842:12:CPSF6:15:14:0:0	hsa_circ_0027502
ENSG00000111605:ENSE00002332574:ENSE00003557150:1:69257732:69257782:69256697:69256842:12:CPSF6:15:14:0:0	hsa_circ_0027503
ENSG00000111605:ENSE00000752269:ENSE00003628170:1:69258590:69259094:69251129:69251338:12:CPSF6:19:8:0:0	hsa_circ_0000417
ENSG00000111605:ENSE00000752269:ENSE00003628170:1:69258590:69259094:69251129:69251338:12:CPSF6:19:8:0:0	hsa_circ_0027501
ENSG00000111605:ENSE00000752269:ENSE00003628170:1:69258590:69259094:69251129:69251338:12:CPSF6:19:8:0:0	hsa_circ_0027502
ENSG00000111605:ENSE00003557150:ENSE00003527947:1:69256697:69256842:69253051:69253154:12:CPSF6:14:11:0:0	hsa_circ_0000417
ENSG00000111605:ENSE00003557150:ENSE00003527947:1:69256697:69256842:69253051:69253154:12:CPSF6:14:11:0:0	hsa_circ_0027500
ENSG00000111605:ENSE00003557150:ENSE00003527947:1:69256697:69256842:69253051:69253154:12:CPSF6:14:11:0:0	hsa_circ_0027501
ENSG00000111605:ENSE00003557150:ENSE00003527947:1:69256697:69256842:69253051:69253154:12:CPSF6:14:11:0:0	hsa_circ_0027502
ENSG00000111605:ENSE00003557150:ENSE00003527947:1:69256697:69256842:69253051:69253154:12:CPSF6:14:11:0:0	hsa_circ_0027503
ENSG00000111605:ENSE00000752266:ENSE00000752269:1:69260044:69260197:69258590:69259094:12:CPSF6:22:19:0:0	hsa_circ_0000417
ENSG00000111605:ENSE00000752266:ENSE00000752269:1:69260044:69260197:69258590:69259094:12:CPSF6:22:19:0:0	hsa_circ_0027502
ENSG00000111605:ENSE00000752266:ENSE00000752269:1:69260044:69260197:69258590:69259094:12:CPSF6:22:19:0:0	hsa_circ_0027504
ENSG00000111605:ENSE00001392118:ENSE00000752269:1:69262373:69262562:69258590:69259094:12:CPSF6:23:19:0:0	hsa_circ_0000417
ENSG00000111605:ENSE00001392118:ENSE00000752269:1:69262373:69262562:69258590:69259094:12:CPSF6:23:19:0:0	hsa_circ_0027504
ENSG00000111605:ENSE00000752266:ENSE00003527947:1:69260044:69260197:69253051:69253154:12:CPSF6:22:11:0:0	hsa_circ_0000417
ENSG00000111605:ENSE00000752266:ENSE00003527947:1:69260044:69260197:69253051:69253154:12:CPSF6:22:11:0:0	hsa_circ_0027502
ENSG00000111605:ENSE00000752269:ENSE00002344581:1:69258590:69259094:69252086:69252216:12:CPSF6:19:10:0:0	hsa_circ_0000417
ENSG00000111605:ENSE00000752269:ENSE00002344581:1:69258590:69259094:69252086:69252216:12:CPSF6:19:10:0:0	hsa_circ_0027501
ENSG00000111605:ENSE00000752269:ENSE00002344581:1:69258590:69259094:69252086:69252216:12:CPSF6:19:10:0:0	hsa_circ_0027502
ENSG00000166226:ENSE00003566680:ENSE00002325446:1:69592059:69592159:69589485:69589751:12:CCT2:22:20:0:0	hsa_circ_0000418
ENSG00000166226:ENSE00003566680:ENSE00002325446:1:69592059:69592159:69589485:69589751:12:CCT2:22:20:0:0	hsa_circ_0002940
ENSG00000166226:ENSE00003566680:ENSE00002325446:1:69592059:69592159:69589485:69589751:12:CCT2:22:20:0:0	hsa_circ_0027520
ENSG00000166226:ENSE00003566680:ENSE00002325446:1:69592059:69592159:69589485:69589751:12:CCT2:22:20:0:0	hsa_circ_0027522
ENSG00000166226:ENSE00003566680:ENSE00002325446:1:69592059:69592159:69589485:69589751:12:CCT2:22:20:0:0	hsa_circ_0027524
ENSG00000166226:ENSE00003566680:ENSE00002325446:1:69592059:69592159:69589485:69589751:12:CCT2:22:20:0:0	hsa_circ_0027525
ENSG00000166226:ENSE00003566680:ENSE00002325446:1:69592059:69592159:69589485:69589751:12:CCT2:22:20:0:0	hsa_circ_0027526
ENSG00000166226:ENSE00003566680:ENSE00002325446:1:69592059:69592159:69589485:69589751:12:CCT2:22:20:0:0	hsa_circ_0027527
ENSG00000075415:ENSE00002374474:ENSE00002411173:1:98595664:98595848:98595433:98595661:12:SLC25A3:19:17:0:0	hsa_circ_0000430
ENSG00000185480:ENSE00003495299:ENSE00002276717:1:102165729:102165883:102148230:102149007:12:PARPBP:20:9:0:0	hsa_circ_0000432
ENSG00000185480:ENSE00003550154:ENSE00002276717:1:102153869:102153976:102148230:102149007:12:PARPBP:16:9:0:0	hsa_circ_0000432
ENSG00000185480:ENSE00003550154:ENSE00002276717:1:102153869:102153976:102148230:102149007:12:PARPBP:16:9:0:0	hsa_circ_0027923
ENSG00000120837:ENSE00003563343:ENSE00002351634:-1:104126114:104126244:104128424:104128612:12:NFYB:10:9:0:0	hsa_circ_0000433
ENSG00000120837:ENSE00003563343:ENSE00002351634:-1:104126114:104126244:104128424:104128612:12:NFYB:10:9:0:0	hsa_circ_0027952
ENSG00000120837:ENSE00003563343:ENSE00002351634:-1:104126114:104126244:104128424:104128612:12:NFYB:10:9:0:0	hsa_circ_0027953
ENSG00000120837:ENSE00003563343:ENSE00002351634:-1:104126114:104126244:104128424:104128612:12:NFYB:10:9:0:0	hsa_circ_0027954
ENSG00000120837:ENSE00002351465:ENSE00003563343:-1:104123264:104123423:104126114:104126244:12:NFYB:11:10:0:0	hsa_circ_0000433
ENSG00000120837:ENSE00002351465:ENSE00003563343:-1:104123264:104123423:104126114:104126244:12:NFYB:11:10:0:0	hsa_circ_0027952
ENSG00000120837:ENSE00002351465:ENSE00003563343:-1:104123264:104123423:104126114:104126244:12:NFYB:11:10:0:0	hsa_circ_0027953
ENSG00000120837:ENSE00003630417:ENSE00000922958:-1:104123226:104123423:104128424:104128517:12:NFYB:12:8:0:0	hsa_circ_0000433
ENSG00000120837:ENSE00003630417:ENSE00000922958:-1:104123226:104123423:104128424:104128517:12:NFYB:12:8:0:0	hsa_circ_0027952
ENSG00000120837:ENSE00003630417:ENSE00000922958:-1:104123226:104123423:104128424:104128517:12:NFYB:12:8:0:0	hsa_circ_0027953
ENSG00000089154:ENSE00000756058:ENSE00000564480:-1:120153213:120153407:120153744:120153909:12:GCN1L1:44:43:0:0	hsa_circ_0000447
ENSG00000089154:ENSE00000756058:ENSE00000564480:-1:120153213:120153407:120153744:120153909:12:GCN1L1:44:43:0:0	hsa_circ_0028714
ENSG00000089154:ENSE00000756058:ENSE00000564480:-1:120153213:120153407:120153744:120153909:12:GCN1L1:44:43:0:0	hsa_circ_0028717
ENSG00000089154:ENSE00000756058:ENSE00000564480:-1:120153213:120153407:120153744:120153909:12:GCN1L1:44:43:0:0	hsa_circ_0028718
ENSG00000089154:ENSE00000756058:ENSE00000564480:-1:120153213:120153407:120153744:120153909:12:GCN1L1:44:43:0:0	hsa_circ_0028720
ENSG00000089154:ENSE00000756058:ENSE00000564480:-1:120153213:120153407:120153744:120153909:12:GCN1L1:44:43:0:0	hsa_circ_0028721
ENSG00000089154:ENSE00000756058:ENSE00000564480:-1:120153213:120153407:120153744:120153909:12:GCN1L1:44:43:0:0	hsa_circ_0028724
ENSG00000089154:ENSE00000756058:ENSE00000564480:-1:120153213:120153407:120153744:120153909:12:GCN1L1:44:43:0:0	hsa_circ_0028725
ENSG00000089154:ENSE00000756058:ENSE00000564480:-1:120153213:120153407:120153744:120153909:12:GCN1L1:44:43:0:0	hsa_circ_0028726
ENSG00000089154:ENSE00000756058:ENSE00000564480:-1:120153213:120153407:120153744:120153909:12:GCN1L1:44:43:0:0	hsa_circ_0028729
ENSG00000089154:ENSE00000756058:ENSE00000564480:-1:120153213:120153407:120153744:120153909:12:GCN1L1:44:43:0:0	hsa_circ_0028730
ENSG00000089154:ENSE00000756058:ENSE00000564480:-1:120153213:120153407:120153744:120153909:12:GCN1L1:44:43:0:0	hsa_circ_0028731
ENSG00000089154:ENSE00000756058:ENSE00000564480:-1:120153213:120153407:120153744:120153909:12:GCN1L1:44:43:0:0	hsa_circ_0028732
ENSG00000089154:ENSE00000756058:ENSE00000564480:-1:120153213:120153407:120153744:120153909:12:GCN1L1:44:43:0:0	hsa_circ_0028733
ENSG00000089154:ENSE00000756058:ENSE00000564480:-1:120153213:120153407:120153744:120153909:12:GCN1L1:44:43:0:0	hsa_circ_0028735
ENSG00000089154:ENSE00000756058:ENSE00000564480:-1:120153213:120153407:120153744:120153909:12:GCN1L1:44:43:0:0	hsa_circ_0028736
ENSG00000089154:ENSE00000756058:ENSE00000564480:-1:120153213:120153407:120153744:120153909:12:GCN1L1:44:43:0:0	hsa_circ_0028738
ENSG00000089154:ENSE00000756058:ENSE00000564480:-1:120153213:120153407:120153744:120153909:12:GCN1L1:44:43:0:0	hsa_circ_0028743
ENSG00000089154:ENSE00000756058:ENSE00000564480:-1:120153213:120153407:120153744:120153909:12:GCN1L1:44:43:0:0	hsa_circ_0028744
ENSG00000089154:ENSE00000756058:ENSE00000564480:-1:120153213:120153407:120153744:120153909:12:GCN1L1:44:43:0:0	hsa_circ_0028745
ENSG00000089154:ENSE00000756058:ENSE00000564480:-1:120153213:120153407:120153744:120153909:12:GCN1L1:44:43:0:0	hsa_circ_0028746
ENSG00000089154:ENSE00000756058:ENSE00000564480:-1:120153213:120153407:120153744:120153909:12:GCN1L1:44:43:0:0	hsa_circ_0028748
ENSG00000089154:ENSE00000756058:ENSE00000564480:-1:120153213:120153407:120153744:120153909:12:GCN1L1:44:43:0:0	hsa_circ_0028749
ENSG00000089154:ENSE00000756058:ENSE00000564480:-1:120153213:120153407:120153744:120153909:12:GCN1L1:44:43:0:0	hsa_circ_0028750
ENSG00000089154:ENSE00000756058:ENSE00000564480:-1:120153213:120153407:120153744:120153909:12:GCN1L1:44:43:0:0	hsa_circ_0028752
ENSG00000089154:ENSE00000756058:ENSE00000564480:-1:120153213:120153407:120153744:120153909:12:GCN1L1:44:43:0:0	hsa_circ_0028753
ENSG00000089154:ENSE00000756058:ENSE00000564480:-1:120153213:120153407:120153744:120153909:12:GCN1L1:44:43:0:0	hsa_circ_0028756
ENSG00000089154:ENSE00000756058:ENSE00000564480:-1:120153213:120153407:120153744:120153909:12:GCN1L1:44:43:0:0	hsa_circ_0028757
ENSG00000089154:ENSE00000756058:ENSE00000564480:-1:120153213:120153407:120153744:120153909:12:GCN1L1:44:43:0:0	hsa_circ_0028758
ENSG00000089154:ENSE00000756058:ENSE00000564480:-1:120153213:120153407:120153744:120153909:12:GCN1L1:44:43:0:0	hsa_circ_0028761
ENSG00000089154:ENSE00000756058:ENSE00000564480:-1:120153213:120153407:120153744:120153909:12:GCN1L1:44:43:0:0	hsa_circ_0028762
ENSG00000089154:ENSE00000756058:ENSE00000564480:-1:120153213:120153407:120153744:120153909:12:GCN1L1:44:43:0:0	hsa_circ_0028763
ENSG00000089154:ENSE00000756058:ENSE00000564480:-1:120153213:120153407:120153744:120153909:12:GCN1L1:44:43:0:0	hsa_circ_0028764
ENSG00000089154:ENSE00000756058:ENSE00000564480:-1:120153213:120153407:120153744:120153909:12:GCN1L1:44:43:0:0	hsa_circ_0028765
ENSG00000089154:ENSE00000756058:ENSE00000564480:-1:120153213:120153407:120153744:120153909:12:GCN1L1:44:43:0:0	hsa_circ_0028766
ENSG00000089154:ENSE00000756058:ENSE00000564480:-1:120153213:120153407:120153744:120153909:12:GCN1L1:44:43:0:0	hsa_circ_0028767
ENSG00000089154:ENSE00000756058:ENSE00000564480:-1:120153213:120153407:120153744:120153909:12:GCN1L1:44:43:0:0	hsa_circ_0028768
ENSG00000089154:ENSE00000756058:ENSE00000564480:-1:120153213:120153407:120153744:120153909:12:GCN1L1:44:43:0:0	hsa_circ_0028769
ENSG00000089154:ENSE00000756058:ENSE00000564480:-1:120153213:120153407:120153744:120153909:12:GCN1L1:44:43:0:0	hsa_circ_0028770
ENSG00000089154:ENSE00000756058:ENSE00000564480:-1:120153213:120153407:120153744:120153909:12:GCN1L1:44:43:0:0	hsa_circ_0028771
ENSG00000089154:ENSE00000756058:ENSE00000564480:-1:120153213:120153407:120153744:120153909:12:GCN1L1:44:43:0:0	hsa_circ_0028774
ENSG00000089154:ENSE00000756058:ENSE00000564480:-1:120153213:120153407:120153744:120153909:12:GCN1L1:44:43:0:0	hsa_circ_0028775
ENSG00000089154:ENSE00000756058:ENSE00000564480:-1:120153213:120153407:120153744:120153909:12:GCN1L1:44:43:0:0	hsa_circ_0028776
ENSG00000089154:ENSE00000756058:ENSE00000564480:-1:120153213:120153407:120153744:120153909:12:GCN1L1:44:43:0:0	hsa_circ_0028777
ENSG00000089154:ENSE00000756058:ENSE00000564480:-1:120153213:120153407:120153744:120153909:12:GCN1L1:44:43:0:0	hsa_circ_0028778
ENSG00000089154:ENSE00000756058:ENSE00000564480:-1:120153213:120153407:120153744:120153909:12:GCN1L1:44:43:0:0	hsa_circ_0028779
ENSG00000089154:ENSE00000756058:ENSE00000564480:-1:120153213:120153407:120153744:120153909:12:GCN1L1:44:43:0:0	hsa_circ_0028780
ENSG00000089154:ENSE00000756058:ENSE00000564480:-1:120153213:120153407:120153744:120153909:12:GCN1L1:44:43:0:0	hsa_circ_0028781
ENSG00000089154:ENSE00000756058:ENSE00000564480:-1:120153213:120153407:120153744:120153909:12:GCN1L1:44:43:0:0	hsa_circ_0028782
ENSG00000089154:ENSE00000756058:ENSE00000564480:-1:120153213:120153407:120153744:120153909:12:GCN1L1:44:43:0:0	hsa_circ_0028783
ENSG00000089154:ENSE00000756058:ENSE00000564480:-1:120153213:120153407:120153744:120153909:12:GCN1L1:44:43:0:0	hsa_circ_0028784
ENSG00000089154:ENSE00000756058:ENSE00000564480:-1:120153213:120153407:120153744:120153909:12:GCN1L1:44:43:0:0	hsa_circ_0028786
ENSG00000089154:ENSE00000756058:ENSE00000564480:-1:120153213:120153407:120153744:120153909:12:GCN1L1:44:43:0:0	hsa_circ_0028787
ENSG00000089154:ENSE00000756058:ENSE00000564480:-1:120153213:120153407:120153744:120153909:12:GCN1L1:44:43:0:0	hsa_circ_0028788
ENSG00000089154:ENSE00000756058:ENSE00000564480:-1:120153213:120153407:120153744:120153909:12:GCN1L1:44:43:0:0	hsa_circ_0028789
ENSG00000089154:ENSE00000756058:ENSE00000564480:-1:120153213:120153407:120153744:120153909:12:GCN1L1:44:43:0:0	hsa_circ_0028790
ENSG00000089154:ENSE00000756058:ENSE00000564480:-1:120153213:120153407:120153744:120153909:12:GCN1L1:44:43:0:0	hsa_circ_0028791
ENSG00000089154:ENSE00000756058:ENSE00000564480:-1:120153213:120153407:120153744:120153909:12:GCN1L1:44:43:0:0	hsa_circ_0028792
ENSG00000182196:ENSE00002287734:ENSE00001511848:1:122981957:122982538:122981129:122981879:12:ARL6IP4:28:16:0:0	hsa_circ_0000457
ENSG00000182196:ENSE00002287734:ENSE00001511848:1:122981957:122982538:122981129:122981879:12:ARL6IP4:28:16:0:0	hsa_circ_0029164
ENSG00000182196:ENSE00002287734:ENSE00002291734:1:122981957:122982538:122981137:122981266:12:ARL6IP4:28:19:0:0	hsa_circ_0000457
ENSG00000182196:ENSE00002287734:ENSE00002291734:1:122981957:122982538:122981137:122981266:12:ARL6IP4:28:19:0:0	hsa_circ_0029164
ENSG00000182196:ENSE00002287734:ENSE00001254056:1:122981957:122982538:122981571:122981879:12:ARL6IP4:28:21:0:0	hsa_circ_0000457
ENSG00000182196:ENSE00002287734:ENSE00001254056:1:122981957:122982538:122981571:122981879:12:ARL6IP4:28:21:0:0	hsa_circ_0029164
ENSG00000182196:ENSE00002287734:ENSE00002226518:1:122981957:122982538:122981595:122981809:12:ARL6IP4:28:22:0:0	hsa_circ_0000457
ENSG00000182196:ENSE00002287734:ENSE00002226518:1:122981957:122982538:122981595:122981809:12:ARL6IP4:28:22:0:0	hsa_circ_0029164
ENSG00000182196:ENSE00001254056:ENSE00003599239:1:122981571:122981879:122981129:122981299:12:ARL6IP4:21:17:0:0	hsa_circ_0000457
ENSG00000182196:ENSE00001254056:ENSE00003599239:1:122981571:122981879:122981129:122981299:12:ARL6IP4:21:17:0:0	hsa_circ_0029164
ENSG00000182196:ENSE00002203842:ENSE00002229838:1:122982469:122982711:122981953:122982074:12:ARL6IP4:31:25:0:0	hsa_circ_0000457
ENSG00000182196:ENSE00002203842:ENSE00002229838:1:122982469:122982711:122981953:122982074:12:ARL6IP4:31:25:0:0	hsa_circ_0029164
ENSG00000182196:ENSE00002203842:ENSE00002229838:1:122982469:122982711:122981953:122982074:12:ARL6IP4:31:25:0:0	hsa_circ_0029165
ENSG00000182196:ENSE00002287734:ENSE00001254149:1:122981957:122982538:122981140:122981299:12:ARL6IP4:28:20:0:0	hsa_circ_0000457
ENSG00000182196:ENSE00002287734:ENSE00001254149:1:122981957:122982538:122981140:122981299:12:ARL6IP4:28:20:0:0	hsa_circ_0029164
ENSG00000182196:ENSE00002309590:ENSE00002226518:1:122982469:122982908:122981595:122981809:12:ARL6IP4:32:22:0:0	hsa_circ_0000457
ENSG00000182196:ENSE00002309590:ENSE00002226518:1:122982469:122982908:122981595:122981809:12:ARL6IP4:32:22:0:0	hsa_circ_0029164
ENSG00000182196:ENSE00002287734:ENSE00002222134:1:122981957:122982538:122980721:122981266:12:ARL6IP4:28:12:0:0	hsa_circ_0000457
ENSG00000182196:ENSE00002287734:ENSE00002222134:1:122981957:122982538:122980721:122981266:12:ARL6IP4:28:12:0:0	hsa_circ_0029164
ENSG00000086598:ENSE00002313457:ENSE00003559654:1:123587611:123587631:123586747:123586939:12:TMED2:8:7:0:0	hsa_circ_0000458
ENSG00000086598:ENSE00002313457:ENSE00003559654:1:123587611:123587631:123586747:123586939:12:TMED2:8:7:0:0	hsa_circ_0029229
ENSG00000086598:ENSE00002313457:ENSE00003559654:1:123587611:123587631:123586747:123586939:12:TMED2:8:7:0:0	hsa_circ_0029230
ENSG00000086598:ENSE00002228145:ENSE00003559654:1:123590342:123590492:123586747:123586939:12:TMED2:10:7:0:0	hsa_circ_0000458
ENSG00000086598:ENSE00002228145:ENSE00003559654:1:123590342:123590492:123586747:123586939:12:TMED2:10:7:0:0	hsa_circ_0029229
ENSG00000086598:ENSE00002228145:ENSE00003559654:1:123590342:123590492:123586747:123586939:12:TMED2:10:7:0:0	hsa_circ_0029230
ENSG00000086598:ENSE00002230750:ENSE00003559654:1:123590342:123590446:123586747:123586939:12:TMED2:9:7:0:0	hsa_circ_0000458
ENSG00000086598:ENSE00002230750:ENSE00003559654:1:123590342:123590446:123586747:123586939:12:TMED2:9:7:0:0	hsa_circ_0029229
ENSG00000086598:ENSE00002230750:ENSE00003559654:1:123590342:123590446:123586747:123586939:12:TMED2:9:7:0:0	hsa_circ_0029230
ENSG00000185344:ENSE00003641419:ENSE00002257799:1:123737059:123737271:123730642:123734008:12:ATP6V0A2:12:9:0:0	hsa_circ_0000460
ENSG00000185344:ENSE00003641419:ENSE00002257799:1:123737059:123737271:123730642:123734008:12:ATP6V0A2:12:9:0:0	hsa_circ_0029275
ENSG00000185344:ENSE00003641419:ENSE00002257799:1:123737059:123737271:123730642:123734008:12:ATP6V0A2:12:9:0:0	hsa_circ_0029278
ENSG00000139370:ENSE00003715934:ENSE00002321553:-1:128814775:128814959:128814960:128815070:12:SLC15A4:7:6:0:0	hsa_circ_0000462
ENSG00000139370:ENSE00003715934:ENSE00002321553:-1:128814775:128814959:128814960:128815070:12:SLC15A4:7:6:0:0	hsa_circ_0006689
ENSG00000139370:ENSE00003715934:ENSE00002321553:-1:128814775:128814959:128814960:128815070:12:SLC15A4:7:6:0:0	hsa_circ_0029388
ENSG00000139370:ENSE00003715934:ENSE00002321553:-1:128814775:128814959:128814960:128815070:12:SLC15A4:7:6:0:0	hsa_circ_0029392
ENSG00000139370:ENSE00003715934:ENSE00002321553:-1:128814775:128814959:128814960:128815070:12:SLC15A4:7:6:0:0	hsa_circ_0029394
ENSG00000139370:ENSE00003715934:ENSE00002321553:-1:128814775:128814959:128814960:128815070:12:SLC15A4:7:6:0:0	hsa_circ_0029397
ENSG00000121390:ENSE00000822388:ENSE00001928927:-1:19751271:19751467:19782386:19782942:13:PSPC1:9:4:0:0	hsa_circ_0000464
ENSG00000121390:ENSE00000822388:ENSE00001928927:-1:19751271:19751467:19782386:19782942:13:PSPC1:9:4:0:0	hsa_circ_0029607
ENSG00000121390:ENSE00000822388:ENSE00001928927:-1:19751271:19751467:19782386:19782942:13:PSPC1:9:4:0:0	hsa_circ_0029608
ENSG00000121390:ENSE00000822388:ENSE00001928927:-1:19751271:19751467:19782386:19782942:13:PSPC1:9:4:0:0	hsa_circ_0029611
ENSG00000121390:ENSE00000822388:ENSE00001928927:-1:19751271:19751467:19782386:19782942:13:PSPC1:9:4:0:0	hsa_circ_0029612
ENSG00000121390:ENSE00000822388:ENSE00001928927:-1:19751271:19751467:19782386:19782942:13:PSPC1:9:4:0:0	hsa_circ_0029614
ENSG00000121390:ENSE00001093324:ENSE00001689833:-1:19772242:19772543:19782386:19782791:13:PSPC1:6:3:0:0	hsa_circ_0000464
ENSG00000121390:ENSE00001093324:ENSE00001689833:-1:19772242:19772543:19782386:19782791:13:PSPC1:6:3:0:0	hsa_circ_0006778
ENSG00000121390:ENSE00001093324:ENSE00001689833:-1:19772242:19772543:19782386:19782791:13:PSPC1:6:3:0:0	hsa_circ_0029607
ENSG00000121390:ENSE00001093324:ENSE00001689833:-1:19772242:19772543:19782386:19782791:13:PSPC1:6:3:0:0	hsa_circ_0029608
ENSG00000121390:ENSE00001093324:ENSE00001689833:-1:19772242:19772543:19782386:19782791:13:PSPC1:6:3:0:0	hsa_circ_0029611
ENSG00000121390:ENSE00001093324:ENSE00001689833:-1:19772242:19772543:19782386:19782791:13:PSPC1:6:3:0:0	hsa_circ_0029612
ENSG00000121390:ENSE00001093324:ENSE00001689833:-1:19772242:19772543:19782386:19782791:13:PSPC1:6:3:0:0	hsa_circ_0029614
ENSG00000121390:ENSE00001093324:ENSE00001689833:-1:19772242:19772543:19782386:19782791:13:PSPC1:6:3:0:0	hsa_circ_0029616
ENSG00000121390:ENSE00000822388:ENSE00001093324:-1:19751271:19751467:19772242:19772543:13:PSPC1:9:6:0:0	hsa_circ_0000464
ENSG00000121390:ENSE00000822388:ENSE00001093324:-1:19751271:19751467:19772242:19772543:13:PSPC1:9:6:0:0	hsa_circ_0029607
ENSG00000121390:ENSE00000822388:ENSE00001093324:-1:19751271:19751467:19772242:19772543:13:PSPC1:9:6:0:0	hsa_circ_0029608
ENSG00000121390:ENSE00000822388:ENSE00001093324:-1:19751271:19751467:19772242:19772543:13:PSPC1:9:6:0:0	hsa_circ_0029611
ENSG00000121390:ENSE00000822388:ENSE00001093324:-1:19751271:19751467:19772242:19772543:13:PSPC1:9:6:0:0	hsa_circ_0029612
ENSG00000121390:ENSE00000822388:ENSE00001093324:-1:19751271:19751467:19772242:19772543:13:PSPC1:9:6:0:0	hsa_circ_0029613
ENSG00000121390:ENSE00000822388:ENSE00001093324:-1:19751271:19751467:19772242:19772543:13:PSPC1:9:6:0:0	hsa_circ_0029614
ENSG00000121390:ENSE00000822387:ENSE00000822388:-1:19741565:19741649:19751271:19751467:13:PSPC1:10:9:0:0	hsa_circ_0000464
ENSG00000121390:ENSE00000822387:ENSE00000822388:-1:19741565:19741649:19751271:19751467:13:PSPC1:10:9:0:0	hsa_circ_0006481
ENSG00000121390:ENSE00000822387:ENSE00000822388:-1:19741565:19741649:19751271:19751467:13:PSPC1:10:9:0:0	hsa_circ_0006833
ENSG00000121390:ENSE00000822387:ENSE00000822388:-1:19741565:19741649:19751271:19751467:13:PSPC1:10:9:0:0	hsa_circ_0029607
ENSG00000121390:ENSE00000822387:ENSE00000822388:-1:19741565:19741649:19751271:19751467:13:PSPC1:10:9:0:0	hsa_circ_0029608
ENSG00000121390:ENSE00000822387:ENSE00000822388:-1:19741565:19741649:19751271:19751467:13:PSPC1:10:9:0:0	hsa_circ_0029611
ENSG00000121390:ENSE00000822387:ENSE00000822388:-1:19741565:19741649:19751271:19751467:13:PSPC1:10:9:0:0	hsa_circ_0029612
ENSG00000121390:ENSE00000822387:ENSE00000822388:-1:19741565:19741649:19751271:19751467:13:PSPC1:10:9:0:0	hsa_circ_0029613
ENSG00000121390:ENSE00000822387:ENSE00000822388:-1:19741565:19741649:19751271:19751467:13:PSPC1:10:9:0:0	hsa_circ_0029614
ENSG00000123200:ENSE00001757400:ENSE00001722138:-1:45985297:45985761:45988787:45989097:13:ZC3H13:19:18:0:0	hsa_circ_0000480
ENSG00000123200:ENSE00001757400:ENSE00001722138:-1:45985297:45985761:45988787:45989097:13:ZC3H13:19:18:0:0	hsa_circ_0005780
ENSG00000123200:ENSE00001757400:ENSE00001722138:-1:45985297:45985761:45988787:45989097:13:ZC3H13:19:18:0:0	hsa_circ_0030189
ENSG00000123200:ENSE00001757400:ENSE00001722138:-1:45985297:45985761:45988787:45989097:13:ZC3H13:19:18:0:0	hsa_circ_0030190
ENSG00000123200:ENSE00001757400:ENSE00001722138:-1:45985297:45985761:45988787:45989097:13:ZC3H13:19:18:0:0	hsa_circ_0030191
ENSG00000136169:ENSE00000923461:ENSE00000923460:1:49482737:49482962:49480947:49481116:13:SETDB2:16:15:0:0	hsa_circ_0000483
ENSG00000136169:ENSE00000923461:ENSE00000923460:1:49482737:49482962:49480947:49481116:13:SETDB2:16:15:0:0	hsa_circ_0030252
ENSG00000136169:ENSE00000923461:ENSE00000923460:1:49482737:49482962:49480947:49481116:13:SETDB2:16:15:0:0	hsa_circ_0030255
ENSG00000136169:ENSE00000923461:ENSE00000923460:1:49482737:49482962:49480947:49481116:13:SETDB2:16:15:0:0	hsa_circ_0030256
ENSG00000102753:ENSE00001758034:ENSE00001596438:-1:49721955:49722124:49722477:49722563:13:KPNA3:9:8:0:0	hsa_circ_0000486
ENSG00000102753:ENSE00001758034:ENSE00001596438:-1:49721955:49722124:49722477:49722563:13:KPNA3:9:8:0:0	hsa_circ_0004714
ENSG00000102753:ENSE00001758034:ENSE00001596438:-1:49721955:49722124:49722477:49722563:13:KPNA3:9:8:0:0	hsa_circ_0030267
ENSG00000102753:ENSE00001758034:ENSE00001596438:-1:49721955:49722124:49722477:49722563:13:KPNA3:9:8:0:0	hsa_circ_0030268
ENSG00000102753:ENSE00001758034:ENSE00001596438:-1:49721955:49722124:49722477:49722563:13:KPNA3:9:8:0:0	hsa_circ_0030269
ENSG00000102753:ENSE00001758034:ENSE00001596438:-1:49721955:49722124:49722477:49722563:13:KPNA3:9:8:0:0	hsa_circ_0030270
ENSG00000136104:ENSE00003485219:ENSE00001903413:1:50934885:50934999:50930114:50930155:13:RNASEH2B:9:7:0:0	hsa_circ_0000489
ENSG00000136104:ENSE00003485219:ENSE00001903413:1:50934885:50934999:50930114:50930155:13:RNASEH2B:9:7:0:0	hsa_circ_0030286
ENSG00000136104:ENSE00003485219:ENSE00001903413:1:50934885:50934999:50930114:50930155:13:RNASEH2B:9:7:0:0	hsa_circ_0030287
ENSG00000136104:ENSE00003485219:ENSE00001903413:1:50934885:50934999:50930114:50930155:13:RNASEH2B:9:7:0:0	hsa_circ_0030288
ENSG00000136104:ENSE00003467959:ENSE00003485219:1:50945427:50945532:50934885:50934999:13:RNASEH2B:13:9:0:0	hsa_circ_0000489
ENSG00000136104:ENSE00003467959:ENSE00003485219:1:50945427:50945532:50934885:50934999:13:RNASEH2B:13:9:0:0	hsa_circ_0030288
ENSG00000136104:ENSE00003485219:ENSE00003517998:1:50934885:50934999:50929475:50929582:13:RNASEH2B:9:6:0:0	hsa_circ_0000489
ENSG00000136104:ENSE00003485219:ENSE00003517998:1:50934885:50934999:50929475:50929582:13:RNASEH2B:9:6:0:0	hsa_circ_0030286
ENSG00000136104:ENSE00003485219:ENSE00003517998:1:50934885:50934999:50929475:50929582:13:RNASEH2B:9:6:0:0	hsa_circ_0030287
ENSG00000136104:ENSE00003485219:ENSE00003517998:1:50934885:50934999:50929475:50929582:13:RNASEH2B:9:6:0:0	hsa_circ_0030288
ENSG00000136104:ENSE00003467959:ENSE00003687422:1:50945427:50945532:50927407:50927478:13:RNASEH2B:13:4:0:0	hsa_circ_0000489
ENSG00000136104:ENSE00003467959:ENSE00003687422:1:50945427:50945532:50927407:50927478:13:RNASEH2B:13:4:0:0	hsa_circ_0030288
ENSG00000118939:ENSE00001793749:ENSE00003590658:1:75566710:75566851:75560753:75560881:13:UCHL3:7:5:0:0	hsa_circ_0000494
ENSG00000118939:ENSE00001793749:ENSE00003590658:1:75566710:75566851:75560753:75560881:13:UCHL3:7:5:0:0	hsa_circ_0003455
ENSG00000118939:ENSE00001793749:ENSE00003590658:1:75566710:75566851:75560753:75560881:13:UCHL3:7:5:0:0	hsa_circ_0030432
ENSG00000118939:ENSE00001793749:ENSE00003590658:1:75566710:75566851:75560753:75560881:13:UCHL3:7:5:0:0	hsa_circ_0030433
ENSG00000139737:ENSE00001684302:ENSE00001842606:1:77753203:77753358:77746514:77746807:13:SLAIN1:29:23:0:0	hsa_circ_0000497
ENSG00000139737:ENSE00001684302:ENSE00001842606:1:77753203:77753358:77746514:77746807:13:SLAIN1:29:23:0:0	hsa_circ_0030529
ENSG00000139737:ENSE00001684302:ENSE00001818889:1:77753203:77753358:77741200:77741440:13:SLAIN1:29:11:0:0	hsa_circ_0000497
ENSG00000139737:ENSE00003609079:ENSE00003517600:1:77746514:77746855:77719532:77719671:13:SLAIN1:26:8:0:0	hsa_circ_0000497
ENSG00000139737:ENSE00003461009:ENSE00003517600:1:77743016:77743165:77719532:77719671:13:SLAIN1:16:8:0:0	hsa_circ_0000497
ENSG00000139737:ENSE00001827305:ENSE00003517600:1:77744283:77744516:77719532:77719671:13:SLAIN1:19:8:0:0	hsa_circ_0000497
ENSG00000139737:ENSE00003609079:ENSE00001819998:1:77746514:77746855:77741538:77741618:13:SLAIN1:26:14:0:0	hsa_circ_0000497
ENSG00000139737:ENSE00001888866:ENSE00001592284:1:77746514:77746858:77741219:77741440:13:SLAIN1:24:12:0:0	hsa_circ_0000497
ENSG00000152193:ENSE00001003875:ENSE00001473085:-1:78638823:78639071:78644862:78644997:13:RNF219:4:2:1:1	hsa_circ_0000498
ENSG00000152193:ENSE00001003875:ENSE00001473081:-1:78638823:78639071:78642122:78642213:13:RNF219:4:3:1:1	hsa_circ_0000498
ENSG00000270181:ENSE00003500030:ENSE00003671066:1:102866632:102866845:102858275:102858418:13:BIVM-ERCC5:19:14:1:1	hsa_circ_0000501
ENSG00000270181:ENSE00003467588:ENSE00003459880:1:102861507:102861714:102853757:102853872:13:BIVM-ERCC5:15:11:1:1	hsa_circ_0000501
ENSG00000270181:ENSE00003467588:ENSE00003459880:1:102861507:102861714:102853757:102853872:13:BIVM-ERCC5:15:11:1:1	hsa_circ_0030821
ENSG00000270181:ENSE00003467588:ENSE00003459880:1:102861507:102861714:102853757:102853872:13:BIVM-ERCC5:15:11:1:1	hsa_circ_0030824
ENSG00000270181:ENSE00003467588:ENSE00003459880:1:102861507:102861714:102853757:102853872:13:BIVM-ERCC5:15:11:1:1	hsa_circ_0030828
ENSG00000134899:ENSE00001876575:ENSE00003613399:1:102874735:102874858:102866632:102866845:13:ERCC5:27:20:0:0	hsa_circ_0000501
ENSG00000270181:ENSE00003636577:ENSE00003467588:1:102865667:102865911:102861507:102861714:13:BIVM-ERCC5:17:15:1:1	hsa_circ_0000501
ENSG00000270181:ENSE00003636577:ENSE00003467588:1:102865667:102865911:102861507:102861714:13:BIVM-ERCC5:17:15:1:1	hsa_circ_0030821
ENSG00000270181:ENSE00003636577:ENSE00003467588:1:102865667:102865911:102861507:102861714:13:BIVM-ERCC5:17:15:1:1	hsa_circ_0030824
ENSG00000134899:ENSE00001468930:ENSE00003476881:1:102875307:102875983:102872198:102872398:13:ERCC5:28:25:0:0	hsa_circ_0000501
ENSG00000134899:ENSE00001876575:ENSE00003590226:1:102874735:102874858:102868113:102868257:13:ERCC5:27:21:0:0	hsa_circ_0000501
ENSG00000134899:ENSE00001876575:ENSE00003659293:1:102874735:102874858:102862030:102863103:13:ERCC5:27:15:0:0	hsa_circ_0000501
ENSG00000270181:ENSE00003643443:ENSE00003467588:1:102866262:102866381:102861507:102861714:13:BIVM-ERCC5:18:15:1:1	hsa_circ_0000501
ENSG00000134899:ENSE00001876575:ENSE00003653565:1:102874735:102874858:102865667:102865911:13:ERCC5:27:17:0:0	hsa_circ_0000501
ENSG00000270181:ENSE00003574035:ENSE00003671066:1:102862030:102863103:102858275:102858418:13:BIVM-ERCC5:16:14:1:1	hsa_circ_0000501
ENSG00000270181:ENSE00003574035:ENSE00003671066:1:102862030:102863103:102858275:102858418:13:BIVM-ERCC5:16:14:1:1	hsa_circ_0030821
ENSG00000270181:ENSE00003574035:ENSE00003671066:1:102862030:102863103:102858275:102858418:13:BIVM-ERCC5:16:14:1:1	hsa_circ_0030824
ENSG00000134899:ENSE00001468989:ENSE00003574188:1:102873259:102873343:102861507:102861714:13:ERCC5:26:14:0:0	hsa_circ_0000501
ENSG00000134899:ENSE00003754106:ENSE00003653565:1:102868113:102868168:102865667:102865911:13:ERCC5:22:17:0:0	hsa_circ_0000501
ENSG00000270181:ENSE00003477430:ENSE00003499198:1:102868113:102868257:102854288:102854374:13:BIVM-ERCC5:20:12:1:1	hsa_circ_0000501
ENSG00000134899:ENSE00001876575:ENSE00003574188:1:102874735:102874858:102861507:102861714:13:ERCC5:27:14:0:0	hsa_circ_0000501
ENSG00000270181:ENSE00003500030:ENSE00003643443:1:102866632:102866845:102866262:102866381:13:BIVM-ERCC5:19:18:1:1	hsa_circ_0000501
ENSG00000270181:ENSE00003574035:ENSE00003645017:1:102862030:102863103:102852118:102852293:13:BIVM-ERCC5:16:10:1:1	hsa_circ_0000501
ENSG00000270181:ENSE00003574035:ENSE00003645017:1:102862030:102863103:102852118:102852293:13:BIVM-ERCC5:16:10:1:1	hsa_circ_0030821
ENSG00000270181:ENSE00003574035:ENSE00003645017:1:102862030:102863103:102852118:102852293:13:BIVM-ERCC5:16:10:1:1	hsa_circ_0030824
ENSG00000270181:ENSE00003574035:ENSE00003684537:1:102862030:102863103:102856052:102856112:13:BIVM-ERCC5:16:13:1:1	hsa_circ_0000501
ENSG00000270181:ENSE00003574035:ENSE00003684537:1:102862030:102863103:102856052:102856112:13:BIVM-ERCC5:16:13:1:1	hsa_circ_0030821
ENSG00000270181:ENSE00003574035:ENSE00003684537:1:102862030:102863103:102856052:102856112:13:BIVM-ERCC5:16:13:1:1	hsa_circ_0030824
ENSG00000270181:ENSE00003500030:ENSE00003467588:1:102866632:102866845:102861507:102861714:13:BIVM-ERCC5:19:15:1:1	hsa_circ_0000501
ENSG00000185896:ENSE00003500971:ENSE00001329432:1:113309643:113309862:113306485:113306606:13:LAMP1:4:3:0:0	hsa_circ_0000509
ENSG00000185896:ENSE00003500971:ENSE00001329432:1:113309643:113309862:113306485:113306606:13:LAMP1:4:3:0:0	hsa_circ_0004408
ENSG00000185896:ENSE00003500971:ENSE00001329432:1:113309643:113309862:113306485:113306606:13:LAMP1:4:3:0:0	hsa_circ_0030993
ENSG00000185896:ENSE00003500971:ENSE00001329432:1:113309643:113309862:113306485:113306606:13:LAMP1:4:3:0:0	hsa_circ_0030994
ENSG00000185896:ENSE00003500971:ENSE00001329432:1:113309643:113309862:113306485:113306606:13:LAMP1:4:3:0:0	hsa_circ_0030995
ENSG00000185896:ENSE00003500971:ENSE00001329432:1:113309643:113309862:113306485:113306606:13:LAMP1:4:3:0:0	hsa_circ_0030996
ENSG00000185896:ENSE00003500971:ENSE00001329432:1:113309643:113309862:113306485:113306606:13:LAMP1:4:3:0:0	hsa_circ_0030997
ENSG00000185896:ENSE00003500971:ENSE00002031691:1:113309643:113309862:113304932:113306606:13:LAMP1:4:2:0:0	hsa_circ_0000509
ENSG00000185896:ENSE00003500971:ENSE00002031691:1:113309643:113309862:113304932:113306606:13:LAMP1:4:2:0:0	hsa_circ_0004408
ENSG00000185896:ENSE00003500971:ENSE00002031691:1:113309643:113309862:113304932:113306606:13:LAMP1:4:2:0:0	hsa_circ_0030993
ENSG00000185896:ENSE00003500971:ENSE00002031691:1:113309643:113309862:113304932:113306606:13:LAMP1:4:2:0:0	hsa_circ_0030994
ENSG00000185896:ENSE00003500971:ENSE00002031691:1:113309643:113309862:113304932:113306606:13:LAMP1:4:2:0:0	hsa_circ_0030995
ENSG00000185896:ENSE00003500971:ENSE00002031691:1:113309643:113309862:113304932:113306606:13:LAMP1:4:2:0:0	hsa_circ_0030996
ENSG00000185896:ENSE00003500971:ENSE00002031691:1:113309643:113309862:113304932:113306606:13:LAMP1:4:2:0:0	hsa_circ_0030997
ENSG00000100823:ENSE00002451493:ENSE00003572251:1:20456668:20456683:20455914:20456101:14:APEX1:30:27:0:0	hsa_circ_0000521
ENSG00000100823:ENSE00003691476:ENSE00002463878:1:20456668:20456860:20455240:20456101:14:APEX1:32:13:0:0	hsa_circ_0000521
ENSG00000100823:ENSE00003691476:ENSE00003572251:1:20456668:20456860:20455914:20456101:14:APEX1:32:27:0:0	hsa_circ_0000521
ENSG00000092201:ENSE00000653171:ENSE00000653178:-1:21360846:21360972:21361078:21361213:14:SUPT16H:29:28:0:0	hsa_circ_0000522
ENSG00000092201:ENSE00000653171:ENSE00000653178:-1:21360846:21360972:21361078:21361213:14:SUPT16H:29:28:0:0	hsa_circ_0031156
ENSG00000092201:ENSE00000653171:ENSE00000653178:-1:21360846:21360972:21361078:21361213:14:SUPT16H:29:28:0:0	hsa_circ_0031158
ENSG00000092201:ENSE00000653171:ENSE00000653178:-1:21360846:21360972:21361078:21361213:14:SUPT16H:29:28:0:0	hsa_circ_0031161
ENSG00000092201:ENSE00000653171:ENSE00000653178:-1:21360846:21360972:21361078:21361213:14:SUPT16H:29:28:0:0	hsa_circ_0031162
ENSG00000092201:ENSE00003650438:ENSE00000585095:-1:21357197:21357366:21358315:21358427:14:SUPT16H:35:32:0:0	hsa_circ_0000522
ENSG00000092201:ENSE00003650438:ENSE00000585095:-1:21357197:21357366:21358315:21358427:14:SUPT16H:35:32:0:0	hsa_circ_0031155
ENSG00000092201:ENSE00003650438:ENSE00000585095:-1:21357197:21357366:21358315:21358427:14:SUPT16H:35:32:0:0	hsa_circ_0031156
ENSG00000092201:ENSE00003650438:ENSE00000585095:-1:21357197:21357366:21358315:21358427:14:SUPT16H:35:32:0:0	hsa_circ_0031158
ENSG00000092201:ENSE00003650438:ENSE00000585095:-1:21357197:21357366:21358315:21358427:14:SUPT16H:35:32:0:0	hsa_circ_0031160
ENSG00000092201:ENSE00003650438:ENSE00000585095:-1:21357197:21357366:21358315:21358427:14:SUPT16H:35:32:0:0	hsa_circ_0031161
ENSG00000092201:ENSE00003650438:ENSE00000653178:-1:21357197:21357366:21361078:21361213:14:SUPT16H:35:28:0:0	hsa_circ_0000522
ENSG00000092201:ENSE00003650438:ENSE00000653178:-1:21357197:21357366:21361078:21361213:14:SUPT16H:35:28:0:0	hsa_circ_0031156
ENSG00000092201:ENSE00003650438:ENSE00000653178:-1:21357197:21357366:21361078:21361213:14:SUPT16H:35:28:0:0	hsa_circ_0031158
ENSG00000092201:ENSE00003650438:ENSE00000653178:-1:21357197:21357366:21361078:21361213:14:SUPT16H:35:28:0:0	hsa_circ_0031161
ENSG00000092201:ENSE00003650438:ENSE00002519684:-1:21357197:21357366:21357927:21358402:14:SUPT16H:35:34:0:0	hsa_circ_0000522
ENSG00000092201:ENSE00003650438:ENSE00002519684:-1:21357197:21357366:21357927:21358402:14:SUPT16H:35:34:0:0	hsa_circ_0031155
ENSG00000092201:ENSE00003650438:ENSE00002519684:-1:21357197:21357366:21357927:21358402:14:SUPT16H:35:34:0:0	hsa_circ_0031156
ENSG00000092201:ENSE00003650438:ENSE00002519684:-1:21357197:21357366:21357927:21358402:14:SUPT16H:35:34:0:0	hsa_circ_0031158
ENSG00000092201:ENSE00003650438:ENSE00002519684:-1:21357197:21357366:21357927:21358402:14:SUPT16H:35:34:0:0	hsa_circ_0031159
ENSG00000092201:ENSE00003650438:ENSE00002519684:-1:21357197:21357366:21357927:21358402:14:SUPT16H:35:34:0:0	hsa_circ_0031160
ENSG00000092201:ENSE00003650438:ENSE00002519684:-1:21357197:21357366:21357927:21358402:14:SUPT16H:35:34:0:0	hsa_circ_0031161
ENSG00000157326:ENSE00002563434:ENSE00001679388:1:23968757:23969279:23966283:23966417:14:DHRS4:18:11:0:0	hsa_circ_0000526
ENSG00000100908:ENSE00000889358:ENSE00001032002:-1:24141107:24141316:24141438:24141588:14:EMC9:5:2:0:0	hsa_circ_0000527
ENSG00000100908:ENSE00000889358:ENSE00002547549:-1:24141107:24141316:24141348:24141570:14:EMC9:5:3:0:0	hsa_circ_0000527
ENSG00000100911:ENSE00002545992:ENSE00002567053:-1:24143367:24144009:24144203:24144259:14:PSME2:46:36:0:0	hsa_circ_0000527
ENSG00000100911:ENSE00002545992:ENSE00002567053:-1:24143367:24144009:24144203:24144259:14:PSME2:46:36:0:0	hsa_circ_0031328
ENSG00000100911:ENSE00002545992:ENSE00002567053:-1:24143367:24144009:24144203:24144259:14:PSME2:46:36:0:0	hsa_circ_0031329
ENSG00000100911:ENSE00002545992:ENSE00002567053:-1:24143367:24144009:24144203:24144259:14:PSME2:46:36:0:0	hsa_circ_0031330
ENSG00000100911:ENSE00002545992:ENSE00002567053:-1:24143367:24144009:24144203:24144259:14:PSME2:46:36:0:0	hsa_circ_0031331
ENSG00000100911:ENSE00002545992:ENSE00002567053:-1:24143367:24144009:24144203:24144259:14:PSME2:46:36:0:0	hsa_circ_0031332
ENSG00000100911:ENSE00002545992:ENSE00002567053:-1:24143367:24144009:24144203:24144259:14:PSME2:46:36:0:0	hsa_circ_0031333
ENSG00000100911:ENSE00002545992:ENSE00002567053:-1:24143367:24144009:24144203:24144259:14:PSME2:46:36:0:0	hsa_circ_0031335
ENSG00000100911:ENSE00002545992:ENSE00002567053:-1:24143367:24144009:24144203:24144259:14:PSME2:46:36:0:0	hsa_circ_0031336
ENSG00000100911:ENSE00002545992:ENSE00002567053:-1:24143367:24144009:24144203:24144259:14:PSME2:46:36:0:0	hsa_circ_0031337
ENSG00000100911:ENSE00002557846:ENSE00002555717:-1:24145379:24146240:24146810:24147221:14:PSME2:23:2:0:0	hsa_circ_0000527
ENSG00000100911:ENSE00002545992:ENSE00003750587:-1:24143367:24144009:24145058:24145184:14:PSME2:46:29:0:0	hsa_circ_0000527
ENSG00000100911:ENSE00002545992:ENSE00003750587:-1:24143367:24144009:24145058:24145184:14:PSME2:46:29:0:0	hsa_circ_0031329
ENSG00000100911:ENSE00002545992:ENSE00003750587:-1:24143367:24144009:24145058:24145184:14:PSME2:46:29:0:0	hsa_circ_0031330
ENSG00000100911:ENSE00002545992:ENSE00003750587:-1:24143367:24144009:24145058:24145184:14:PSME2:46:29:0:0	hsa_circ_0031331
ENSG00000100911:ENSE00002545992:ENSE00003750587:-1:24143367:24144009:24145058:24145184:14:PSME2:46:29:0:0	hsa_circ_0031332
ENSG00000100911:ENSE00002545992:ENSE00003750587:-1:24143367:24144009:24145058:24145184:14:PSME2:46:29:0:0	hsa_circ_0031333
ENSG00000100911:ENSE00002545992:ENSE00003750587:-1:24143367:24144009:24145058:24145184:14:PSME2:46:29:0:0	hsa_circ_0031335
ENSG00000100911:ENSE00002545992:ENSE00003750587:-1:24143367:24144009:24145058:24145184:14:PSME2:46:29:0:0	hsa_circ_0031336
ENSG00000100911:ENSE00002545992:ENSE00003750587:-1:24143367:24144009:24145058:24145184:14:PSME2:46:29:0:0	hsa_circ_0031337
ENSG00000100911:ENSE00002557846:ENSE00002569414:-1:24145379:24146240:24146534:24146591:14:PSME2:23:13:0:0	hsa_circ_0000527
ENSG00000100911:ENSE00002557846:ENSE00002569414:-1:24145379:24146240:24146534:24146591:14:PSME2:23:13:0:0	hsa_circ_0031333
ENSG00000100911:ENSE00003750587:ENSE00003543390:-1:24145058:24145184:24146208:24146240:14:PSME2:29:15:0:0	hsa_circ_0000527
ENSG00000100911:ENSE00003750587:ENSE00003543390:-1:24145058:24145184:24146208:24146240:14:PSME2:29:15:0:0	hsa_circ_0031332
ENSG00000100911:ENSE00003750587:ENSE00003543390:-1:24145058:24145184:24146208:24146240:14:PSME2:29:15:0:0	hsa_circ_0031333
ENSG00000100911:ENSE00002557846:ENSE00002572887:-1:24145379:24146240:24146534:24146596:14:PSME2:23:12:0:0	hsa_circ_0000527
ENSG00000100911:ENSE00002557846:ENSE00002572887:-1:24145379:24146240:24146534:24146596:14:PSME2:23:12:0:0	hsa_circ_0031333
ENSG00000100908:ENSE00003546687:ENSE00000889358:-1:24140889:24140965:24141107:24141316:14:EMC9:7:5:0:0	hsa_circ_0000527
ENSG00000100908:ENSE00000889358:ENSE00002541642:-1:24141107:24141316:24141438:24141487:14:EMC9:5:1:0:0	hsa_circ_0000527
ENSG00000100911:ENSE00002545992:ENSE00003500942:-1:24143367:24144009:24145379:24145465:14:PSME2:46:24:0:0	hsa_circ_0000527
ENSG00000100911:ENSE00002545992:ENSE00003500942:-1:24143367:24144009:24145379:24145465:14:PSME2:46:24:0:0	hsa_circ_0031330
ENSG00000100911:ENSE00002545992:ENSE00003500942:-1:24143367:24144009:24145379:24145465:14:PSME2:46:24:0:0	hsa_circ_0031331
ENSG00000100911:ENSE00002545992:ENSE00003500942:-1:24143367:24144009:24145379:24145465:14:PSME2:46:24:0:0	hsa_circ_0031332
ENSG00000100911:ENSE00002545992:ENSE00003500942:-1:24143367:24144009:24145379:24145465:14:PSME2:46:24:0:0	hsa_circ_0031333
ENSG00000100911:ENSE00002545992:ENSE00003500942:-1:24143367:24144009:24145379:24145465:14:PSME2:46:24:0:0	hsa_circ_0031336
ENSG00000100911:ENSE00002545992:ENSE00003500942:-1:24143367:24144009:24145379:24145465:14:PSME2:46:24:0:0	hsa_circ_0031337
ENSG00000126773:ENSE00003643947:ENSE00003687434:1:60125637:60125823:60124218:60125251:14:PCNXL4:28:24:0:0	hsa_circ_0000544
ENSG00000133961:ENSE00003679879:ENSE00001428128:-1:73323130:73323204:73355626:73355769:14:NUMB:30:29:0:0	hsa_circ_0000553
ENSG00000133961:ENSE00003679879:ENSE00001428128:-1:73323130:73323204:73355626:73355769:14:NUMB:30:29:0:0	hsa_circ_0032514
ENSG00000133961:ENSE00003679879:ENSE00001428128:-1:73323130:73323204:73355626:73355769:14:NUMB:30:29:0:0	hsa_circ_0032515
ENSG00000119596:ENSE00000941151:ENSE00001669522:1:74797580:74799697:74781334:74782325:14:YLPM1:6:4:0:0	hsa_circ_0000555
ENSG00000119596:ENSE00000941151:ENSE00001669522:1:74797580:74799697:74781334:74782325:14:YLPM1:6:4:0:0	hsa_circ_0032622
ENSG00000119596:ENSE00000941151:ENSE00001669522:1:74797580:74799697:74781334:74782325:14:YLPM1:6:4:0:0	hsa_circ_0032623
ENSG00000119596:ENSE00002409385:ENSE00001598597:1:74781385:74782325:74780405:74780584:14:YLPM1:5:3:0:0	hsa_circ_0000555
ENSG00000119596:ENSE00002409385:ENSE00001598597:1:74781385:74782325:74780405:74780584:14:YLPM1:5:3:0:0	hsa_circ_0032622
ENSG00000119596:ENSE00002409385:ENSE00001598597:1:74781385:74782325:74780405:74780584:14:YLPM1:5:3:0:0	hsa_circ_0032623
ENSG00000119638:ENSE00003468937:ENSE00003558458:-1:75109685:75109877:75110321:75110371:14:NEK9:23:22:0:0	hsa_circ_0000557
ENSG00000119638:ENSE00003468937:ENSE00003558458:-1:75109685:75109877:75110321:75110371:14:NEK9:23:22:0:0	hsa_circ_0032653
ENSG00000119638:ENSE00003468937:ENSE00003558458:-1:75109685:75109877:75110321:75110371:14:NEK9:23:22:0:0	hsa_circ_0032656
ENSG00000119638:ENSE00003468937:ENSE00003558458:-1:75109685:75109877:75110321:75110371:14:NEK9:23:22:0:0	hsa_circ_0032657
ENSG00000119638:ENSE00003468937:ENSE00003558458:-1:75109685:75109877:75110321:75110371:14:NEK9:23:22:0:0	hsa_circ_0032658
ENSG00000119638:ENSE00003468937:ENSE00003558458:-1:75109685:75109877:75110321:75110371:14:NEK9:23:22:0:0	hsa_circ_0032659
ENSG00000119638:ENSE00003468937:ENSE00003558458:-1:75109685:75109877:75110321:75110371:14:NEK9:23:22:0:0	hsa_circ_0032663
ENSG00000119638:ENSE00003468937:ENSE00003558458:-1:75109685:75109877:75110321:75110371:14:NEK9:23:22:0:0	hsa_circ_0032664
ENSG00000119638:ENSE00003468937:ENSE00003558458:-1:75109685:75109877:75110321:75110371:14:NEK9:23:22:0:0	hsa_circ_0032665
ENSG00000119638:ENSE00003468937:ENSE00003558458:-1:75109685:75109877:75110321:75110371:14:NEK9:23:22:0:0	hsa_circ_0032667
ENSG00000119638:ENSE00003468937:ENSE00003558458:-1:75109685:75109877:75110321:75110371:14:NEK9:23:22:0:0	hsa_circ_0032668
ENSG00000119638:ENSE00003468937:ENSE00003558458:-1:75109685:75109877:75110321:75110371:14:NEK9:23:22:0:0	hsa_circ_0032669
ENSG00000119638:ENSE00003468937:ENSE00003558458:-1:75109685:75109877:75110321:75110371:14:NEK9:23:22:0:0	hsa_circ_0032670
ENSG00000119638:ENSE00003468937:ENSE00003558458:-1:75109685:75109877:75110321:75110371:14:NEK9:23:22:0:0	hsa_circ_0032671
ENSG00000119638:ENSE00003468937:ENSE00003558458:-1:75109685:75109877:75110321:75110371:14:NEK9:23:22:0:0	hsa_circ_0032673
ENSG00000119638:ENSE00003468937:ENSE00003558458:-1:75109685:75109877:75110321:75110371:14:NEK9:23:22:0:0	hsa_circ_0032674
ENSG00000119638:ENSE00003468937:ENSE00003558458:-1:75109685:75109877:75110321:75110371:14:NEK9:23:22:0:0	hsa_circ_0032675
ENSG00000119638:ENSE00003468937:ENSE00003558458:-1:75109685:75109877:75110321:75110371:14:NEK9:23:22:0:0	hsa_circ_0032676
ENSG00000100749:ENSE00000660238:ENSE00000660236:1:96856528:96856586:96855224:96855356:14:VRK1:14:11:0:0	hsa_circ_0000566
ENSG00000100749:ENSE00000660238:ENSE00000660236:1:96856528:96856586:96855224:96855356:14:VRK1:14:11:0:0	hsa_circ_0033128
ENSG00000100749:ENSE00000660238:ENSE00000660236:1:96856528:96856586:96855224:96855356:14:VRK1:14:11:0:0	hsa_circ_0033129
ENSG00000100749:ENSE00000660238:ENSE00000660236:1:96856528:96856586:96855224:96855356:14:VRK1:14:11:0:0	hsa_circ_0033132
ENSG00000100749:ENSE00000660238:ENSE00000660236:1:96856528:96856586:96855224:96855356:14:VRK1:14:11:0:0	hsa_circ_0033134
ENSG00000100749:ENSE00000660238:ENSE00000660236:1:96856528:96856586:96855224:96855356:14:VRK1:14:11:0:0	hsa_circ_0033136
ENSG00000100749:ENSE00000660238:ENSE00000660236:1:96856528:96856586:96855224:96855356:14:VRK1:14:11:0:0	hsa_circ_0033137
ENSG00000100749:ENSE00000660238:ENSE00000660236:1:96856528:96856586:96855224:96855356:14:VRK1:14:11:0:0	hsa_circ_0033139
ENSG00000100749:ENSE00003656903:ENSE00000660234:1:96860557:96860735:96852831:96852939:14:VRK1:17:7:0:0	hsa_circ_0000566
ENSG00000100749:ENSE00003656903:ENSE00000660234:1:96860557:96860735:96852831:96852939:14:VRK1:17:7:0:0	hsa_circ_0033128
ENSG00000100749:ENSE00003656903:ENSE00000660234:1:96860557:96860735:96852831:96852939:14:VRK1:17:7:0:0	hsa_circ_0033129
ENSG00000100749:ENSE00003656903:ENSE00000660234:1:96860557:96860735:96852831:96852939:14:VRK1:17:7:0:0	hsa_circ_0033132
ENSG00000100749:ENSE00003656903:ENSE00000660234:1:96860557:96860735:96852831:96852939:14:VRK1:17:7:0:0	hsa_circ_0033134
ENSG00000100749:ENSE00003656903:ENSE00000660234:1:96860557:96860735:96852831:96852939:14:VRK1:17:7:0:0	hsa_circ_0033136
ENSG00000100749:ENSE00003656903:ENSE00000660234:1:96860557:96860735:96852831:96852939:14:VRK1:17:7:0:0	hsa_circ_0033137
ENSG00000100749:ENSE00003656903:ENSE00000660237:1:96860557:96860735:96856130:96856250:14:VRK1:17:13:0:0	hsa_circ_0000566
ENSG00000100749:ENSE00003656903:ENSE00000660237:1:96860557:96860735:96856130:96856250:14:VRK1:17:13:0:0	hsa_circ_0033128
ENSG00000100749:ENSE00003656903:ENSE00000660237:1:96860557:96860735:96856130:96856250:14:VRK1:17:13:0:0	hsa_circ_0033129
ENSG00000100749:ENSE00003656903:ENSE00000660237:1:96860557:96860735:96856130:96856250:14:VRK1:17:13:0:0	hsa_circ_0033132
ENSG00000100749:ENSE00003656903:ENSE00000660237:1:96860557:96860735:96856130:96856250:14:VRK1:17:13:0:0	hsa_circ_0033134
ENSG00000100749:ENSE00003656903:ENSE00000660237:1:96860557:96860735:96856130:96856250:14:VRK1:17:13:0:0	hsa_circ_0033136
ENSG00000100749:ENSE00003656903:ENSE00000660237:1:96860557:96860735:96856130:96856250:14:VRK1:17:13:0:0	hsa_circ_0033137
ENSG00000100749:ENSE00003656903:ENSE00000660237:1:96860557:96860735:96856130:96856250:14:VRK1:17:13:0:0	hsa_circ_0033139
ENSG00000100749:ENSE00003656903:ENSE00000660237:1:96860557:96860735:96856130:96856250:14:VRK1:17:13:0:0	hsa_circ_0033140
ENSG00000100749:ENSE00000660236:ENSE00003629800:1:96855224:96855356:96833467:96833631:14:VRK1:11:3:0:0	hsa_circ_0000566
ENSG00000100749:ENSE00000660236:ENSE00003629800:1:96855224:96855356:96833467:96833631:14:VRK1:11:3:0:0	hsa_circ_0033128
ENSG00000100749:ENSE00000660236:ENSE00003629800:1:96855224:96855356:96833467:96833631:14:VRK1:11:3:0:0	hsa_circ_0033129
ENSG00000100749:ENSE00000660236:ENSE00003629800:1:96855224:96855356:96833467:96833631:14:VRK1:11:3:0:0	hsa_circ_0033131
ENSG00000100749:ENSE00003656903:ENSE00003511642:1:96860557:96860735:96847257:96847344:14:VRK1:17:6:0:0	hsa_circ_0000566
ENSG00000100749:ENSE00003656903:ENSE00003511642:1:96860557:96860735:96847257:96847344:14:VRK1:17:6:0:0	hsa_circ_0033128
ENSG00000100749:ENSE00003656903:ENSE00003511642:1:96860557:96860735:96847257:96847344:14:VRK1:17:6:0:0	hsa_circ_0033129
ENSG00000100749:ENSE00003656903:ENSE00003511642:1:96860557:96860735:96847257:96847344:14:VRK1:17:6:0:0	hsa_circ_0033132
ENSG00000100749:ENSE00003656903:ENSE00003511642:1:96860557:96860735:96847257:96847344:14:VRK1:17:6:0:0	hsa_circ_0033134
ENSG00000100749:ENSE00003656903:ENSE00003511642:1:96860557:96860735:96847257:96847344:14:VRK1:17:6:0:0	hsa_circ_0033136
ENSG00000100749:ENSE00003656903:ENSE00003511642:1:96860557:96860735:96847257:96847344:14:VRK1:17:6:0:0	hsa_circ_0033137
ENSG00000100749:ENSE00003656903:ENSE00000660238:1:96860557:96860735:96856528:96856586:14:VRK1:17:14:0:0	hsa_circ_0000566
ENSG00000100749:ENSE00003656903:ENSE00000660238:1:96860557:96860735:96856528:96856586:14:VRK1:17:14:0:0	hsa_circ_0033128
ENSG00000100749:ENSE00003656903:ENSE00000660238:1:96860557:96860735:96856528:96856586:14:VRK1:17:14:0:0	hsa_circ_0033129
ENSG00000100749:ENSE00003656903:ENSE00000660238:1:96860557:96860735:96856528:96856586:14:VRK1:17:14:0:0	hsa_circ_0033132
ENSG00000100749:ENSE00003656903:ENSE00000660238:1:96860557:96860735:96856528:96856586:14:VRK1:17:14:0:0	hsa_circ_0033134
ENSG00000100749:ENSE00003656903:ENSE00000660238:1:96860557:96860735:96856528:96856586:14:VRK1:17:14:0:0	hsa_circ_0033136
ENSG00000100749:ENSE00003656903:ENSE00000660238:1:96860557:96860735:96856528:96856586:14:VRK1:17:14:0:0	hsa_circ_0033137
ENSG00000100749:ENSE00003656903:ENSE00000660238:1:96860557:96860735:96856528:96856586:14:VRK1:17:14:0:0	hsa_circ_0033139
ENSG00000100749:ENSE00003656903:ENSE00000660238:1:96860557:96860735:96856528:96856586:14:VRK1:17:14:0:0	hsa_circ_0033140
ENSG00000100749:ENSE00003656903:ENSE00000660238:1:96860557:96860735:96856528:96856586:14:VRK1:17:14:0:0	hsa_circ_0033141
ENSG00000100749:ENSE00003656903:ENSE00000660238:1:96860557:96860735:96856528:96856586:14:VRK1:17:14:0:0	hsa_circ_0033142
ENSG00000100749:ENSE00003656903:ENSE00002474706:1:96860557:96860735:96852888:96852939:14:VRK1:17:9:0:0	hsa_circ_0000566
ENSG00000100749:ENSE00003656903:ENSE00002474706:1:96860557:96860735:96852888:96852939:14:VRK1:17:9:0:0	hsa_circ_0033128
ENSG00000100749:ENSE00003656903:ENSE00002474706:1:96860557:96860735:96852888:96852939:14:VRK1:17:9:0:0	hsa_circ_0033129
ENSG00000100749:ENSE00003656903:ENSE00002474706:1:96860557:96860735:96852888:96852939:14:VRK1:17:9:0:0	hsa_circ_0033132
ENSG00000100749:ENSE00003656903:ENSE00002474706:1:96860557:96860735:96852888:96852939:14:VRK1:17:9:0:0	hsa_circ_0033134
ENSG00000100749:ENSE00003656903:ENSE00002474706:1:96860557:96860735:96852888:96852939:14:VRK1:17:9:0:0	hsa_circ_0033136
ENSG00000100749:ENSE00003656903:ENSE00002474706:1:96860557:96860735:96852888:96852939:14:VRK1:17:9:0:0	hsa_circ_0033137
ENSG00000100749:ENSE00000660237:ENSE00000660234:1:96856130:96856250:96852831:96852939:14:VRK1:13:7:0:0	hsa_circ_0000566
ENSG00000100749:ENSE00000660237:ENSE00000660234:1:96856130:96856250:96852831:96852939:14:VRK1:13:7:0:0	hsa_circ_0033128
ENSG00000100749:ENSE00000660237:ENSE00000660234:1:96856130:96856250:96852831:96852939:14:VRK1:13:7:0:0	hsa_circ_0033129
ENSG00000100749:ENSE00000660237:ENSE00000660234:1:96856130:96856250:96852831:96852939:14:VRK1:13:7:0:0	hsa_circ_0033131
ENSG00000100749:ENSE00000660237:ENSE00000660234:1:96856130:96856250:96852831:96852939:14:VRK1:13:7:0:0	hsa_circ_0033132
ENSG00000100749:ENSE00000660237:ENSE00000660234:1:96856130:96856250:96852831:96852939:14:VRK1:13:7:0:0	hsa_circ_0033134
ENSG00000100749:ENSE00000660237:ENSE00000660234:1:96856130:96856250:96852831:96852939:14:VRK1:13:7:0:0	hsa_circ_0033136
ENSG00000100749:ENSE00000660237:ENSE00000660234:1:96856130:96856250:96852831:96852939:14:VRK1:13:7:0:0	hsa_circ_0033137
ENSG00000100749:ENSE00000660236:ENSE00003511642:1:96855224:96855356:96847257:96847344:14:VRK1:11:6:0:0	hsa_circ_0000566
ENSG00000100749:ENSE00000660236:ENSE00003511642:1:96855224:96855356:96847257:96847344:14:VRK1:11:6:0:0	hsa_circ_0033128
ENSG00000100749:ENSE00000660236:ENSE00003511642:1:96855224:96855356:96847257:96847344:14:VRK1:11:6:0:0	hsa_circ_0033129
ENSG00000100749:ENSE00000660236:ENSE00003511642:1:96855224:96855356:96847257:96847344:14:VRK1:11:6:0:0	hsa_circ_0033131
ENSG00000100749:ENSE00000660236:ENSE00003511642:1:96855224:96855356:96847257:96847344:14:VRK1:11:6:0:0	hsa_circ_0033132
ENSG00000100749:ENSE00000660236:ENSE00003511642:1:96855224:96855356:96847257:96847344:14:VRK1:11:6:0:0	hsa_circ_0033133
ENSG00000100749:ENSE00000660236:ENSE00003511642:1:96855224:96855356:96847257:96847344:14:VRK1:11:6:0:0	hsa_circ_0033134
ENSG00000100749:ENSE00000660236:ENSE00003511642:1:96855224:96855356:96847257:96847344:14:VRK1:11:6:0:0	hsa_circ_0033135
ENSG00000100749:ENSE00000660236:ENSE00003511642:1:96855224:96855356:96847257:96847344:14:VRK1:11:6:0:0	hsa_circ_0033136
ENSG00000100749:ENSE00000660236:ENSE00003511642:1:96855224:96855356:96847257:96847344:14:VRK1:11:6:0:0	hsa_circ_0033137
ENSG00000100749:ENSE00000660237:ENSE00003511642:1:96856130:96856250:96847257:96847344:14:VRK1:13:6:0:0	hsa_circ_0000566
ENSG00000100749:ENSE00000660237:ENSE00003511642:1:96856130:96856250:96847257:96847344:14:VRK1:13:6:0:0	hsa_circ_0033128
ENSG00000100749:ENSE00000660237:ENSE00003511642:1:96856130:96856250:96847257:96847344:14:VRK1:13:6:0:0	hsa_circ_0033129
ENSG00000100749:ENSE00000660237:ENSE00003511642:1:96856130:96856250:96847257:96847344:14:VRK1:13:6:0:0	hsa_circ_0033131
ENSG00000100749:ENSE00000660237:ENSE00003511642:1:96856130:96856250:96847257:96847344:14:VRK1:13:6:0:0	hsa_circ_0033132
ENSG00000100749:ENSE00000660237:ENSE00003511642:1:96856130:96856250:96847257:96847344:14:VRK1:13:6:0:0	hsa_circ_0033134
ENSG00000100749:ENSE00000660237:ENSE00003511642:1:96856130:96856250:96847257:96847344:14:VRK1:13:6:0:0	hsa_circ_0033136
ENSG00000100749:ENSE00000660237:ENSE00003511642:1:96856130:96856250:96847257:96847344:14:VRK1:13:6:0:0	hsa_circ_0033137
ENSG00000100749:ENSE00003656903:ENSE00000660236:1:96860557:96860735:96855224:96855356:14:VRK1:17:11:0:0	hsa_circ_0000566
ENSG00000100749:ENSE00003656903:ENSE00000660236:1:96860557:96860735:96855224:96855356:14:VRK1:17:11:0:0	hsa_circ_0033128
ENSG00000100749:ENSE00003656903:ENSE00000660236:1:96860557:96860735:96855224:96855356:14:VRK1:17:11:0:0	hsa_circ_0033129
ENSG00000100749:ENSE00003656903:ENSE00000660236:1:96860557:96860735:96855224:96855356:14:VRK1:17:11:0:0	hsa_circ_0033132
ENSG00000100749:ENSE00003656903:ENSE00000660236:1:96860557:96860735:96855224:96855356:14:VRK1:17:11:0:0	hsa_circ_0033134
ENSG00000100749:ENSE00003656903:ENSE00000660236:1:96860557:96860735:96855224:96855356:14:VRK1:17:11:0:0	hsa_circ_0033136
ENSG00000100749:ENSE00003656903:ENSE00000660236:1:96860557:96860735:96855224:96855356:14:VRK1:17:11:0:0	hsa_circ_0033137
ENSG00000100749:ENSE00003656903:ENSE00000660236:1:96860557:96860735:96855224:96855356:14:VRK1:17:11:0:0	hsa_circ_0033139
ENSG00000183576:ENSE00003674509:ENSE00003479105:-1:99458279:99458535:99465703:99465813:14:SETD3:14:9:0:0	hsa_circ_0000567
ENSG00000183576:ENSE00003674509:ENSE00003524073:-1:99458279:99458535:99463486:99463578:14:SETD3:14:10:0:0	hsa_circ_0000567
ENSG00000183576:ENSE00003674509:ENSE00003524073:-1:99458279:99458535:99463486:99463578:14:SETD3:14:10:0:0	hsa_circ_0002738
ENSG00000183576:ENSE00003674509:ENSE00003524073:-1:99458279:99458535:99463486:99463578:14:SETD3:14:10:0:0	hsa_circ_0033145
ENSG00000183576:ENSE00001326746:ENSE00003479105:-1:99461192:99461340:99465703:99465813:14:SETD3:11:9:0:0	hsa_circ_0000567
ENSG00000183576:ENSE00003674509:ENSE00001326746:-1:99458279:99458535:99461192:99461340:14:SETD3:14:11:0:0	hsa_circ_0000567
ENSG00000183576:ENSE00003674509:ENSE00001326746:-1:99458279:99458535:99461192:99461340:14:SETD3:14:11:0:0	hsa_circ_0002738
ENSG00000183576:ENSE00003674509:ENSE00001326746:-1:99458279:99458535:99461192:99461340:14:SETD3:14:11:0:0	hsa_circ_0033145
ENSG00000211892:ENSE00001594509:ENSE00001899375:-1:105624896:105625225:105625772:105626066:14:IGHG4:3:1:1:1	hsa_circ_0000576
ENSG00000211892:ENSE00001594509:ENSE00001899375:-1:105624896:105625225:105625772:105626066:14:IGHG4:3:1:1:1	hsa_circ_0000577
ENSG00000211893:ENSE00001508200:ENSE00001823980:-1:105643623:105643949:105644496:105644790:14:IGHG2:3:1:1:1	hsa_circ_0000577
ENSG00000211893:ENSE00001508200:ENSE00001508198:-1:105643623:105643949:105644068:105644103:14:IGHG2:3:2:1:1	hsa_circ_0000577
ENSG00000211897:ENSE00003724119:ENSE00002038075:-1:105769237:105769559:105769657:105769986:14:IGHG3:16:15:0:1	hsa_circ_0000578
ENSG00000211897:ENSE00003724119:ENSE00002038075:-1:105769237:105769559:105769657:105769986:14:IGHG3:16:15:0:1	hsa_circ_0000579
ENSG00000211897:ENSE00001885388:ENSE00002038075:-1:105769102:105769559:105769657:105769986:14:IGHG3:18:15:0:1	hsa_circ_0000578
ENSG00000211897:ENSE00001885388:ENSE00002038075:-1:105769102:105769559:105769657:105769986:14:IGHG3:18:15:0:1	hsa_circ_0000579
ENSG00000211896:ENSE00001719055:ENSE00001838294:-1:105742341:105742385:105742777:105743071:14:IGHG1:30:28:1:0	hsa_circ_0000578
ENSG00000211897:ENSE00003741047:ENSE00002038075:-1:105769103:105769559:105769657:105769986:14:IGHG3:17:15:0:1	hsa_circ_0000578
ENSG00000211897:ENSE00003741047:ENSE00002038075:-1:105769103:105769559:105769657:105769986:14:IGHG3:17:15:0:1	hsa_circ_0000579
ENSG00000211897:ENSE00002038075:ENSE00002056909:-1:105769657:105769986:105770669:105770719:14:IGHG3:15:11:1:1	hsa_circ_0000579
ENSG00000211897:ENSE00002038075:ENSE00002056432:-1:105769657:105769986:105770293:105770337:14:IGHG3:15:13:1:1	hsa_circ_0000579
ENSG00000211897:ENSE00002056432:ENSE00002036947:-1:105770293:105770337:105770481:105770525:14:IGHG3:13:12:1:1	hsa_circ_0000579
ENSG00000211897:ENSE00002038075:ENSE00002036947:-1:105769657:105769986:105770481:105770525:14:IGHG3:15:12:1:1	hsa_circ_0000579
ENSG00000211897:ENSE00002038075:ENSE00002079519:-1:105769657:105769986:105770105:105770149:14:IGHG3:15:14:1:1	hsa_circ_0000579
ENSG00000092439:ENSE00003564664:ENSE00003559439:-1:50569887:50569993:50574274:50574479:15:TRPM7:54:51:0:0	hsa_circ_0000600
ENSG00000092439:ENSE00003564664:ENSE00003559439:-1:50569887:50569993:50574274:50574479:15:TRPM7:54:51:0:0	hsa_circ_0035223
ENSG00000092439:ENSE00000884675:ENSE00000884677:-1:50643340:50643553:50648687:50648885:15:TRPM7:6:5:0:0	hsa_circ_0000601
ENSG00000092439:ENSE00000884675:ENSE00000884677:-1:50643340:50643553:50648687:50648885:15:TRPM7:6:5:0:0	hsa_circ_0004951
ENSG00000092439:ENSE00000884675:ENSE00000884677:-1:50643340:50643553:50648687:50648885:15:TRPM7:6:5:0:0	hsa_circ_0008637
ENSG00000092439:ENSE00000884675:ENSE00000884677:-1:50643340:50643553:50648687:50648885:15:TRPM7:6:5:0:0	hsa_circ_0035233
ENSG00000092439:ENSE00000884675:ENSE00000884677:-1:50643340:50643553:50648687:50648885:15:TRPM7:6:5:0:0	hsa_circ_0035239
ENSG00000092439:ENSE00000884675:ENSE00000884677:-1:50643340:50643553:50648687:50648885:15:TRPM7:6:5:0:0	hsa_circ_0035241
ENSG00000092439:ENSE00000884675:ENSE00000884677:-1:50643340:50643553:50648687:50648885:15:TRPM7:6:5:0:0	hsa_circ_0035242
ENSG00000092439:ENSE00000884675:ENSE00000884677:-1:50643340:50643553:50648687:50648885:15:TRPM7:6:5:0:0	hsa_circ_0035246
ENSG00000092439:ENSE00000884675:ENSE00000884677:-1:50643340:50643553:50648687:50648885:15:TRPM7:6:5:0:0	hsa_circ_0035249
ENSG00000092439:ENSE00000884675:ENSE00000884677:-1:50643340:50643553:50648687:50648885:15:TRPM7:6:5:0:0	hsa_circ_0035250
ENSG00000092439:ENSE00000884675:ENSE00000884677:-1:50643340:50643553:50648687:50648885:15:TRPM7:6:5:0:0	hsa_circ_0035251
ENSG00000092439:ENSE00000884675:ENSE00000884677:-1:50643340:50643553:50648687:50648885:15:TRPM7:6:5:0:0	hsa_circ_0035252
ENSG00000092439:ENSE00000884675:ENSE00000884677:-1:50643340:50643553:50648687:50648885:15:TRPM7:6:5:0:0	hsa_circ_0035253
ENSG00000137776:ENSE00003642846:ENSE00003490979:-1:58913499:58913696:58916935:58916999:15:SLTM:20:16:0:0	hsa_circ_0000605
ENSG00000138617:ENSE00003682870:ENSE00002574271:-1:65263149:65263320:65266577:65266768:15:PARP16:9:7:0:0	hsa_circ_0000616
ENSG00000166233:ENSE00002630437:ENSE00001101256:1:72561452:72561549:72544820:72544964:15:ARIH1:11:7:0:0	hsa_circ_0000629
ENSG00000166233:ENSE00002630437:ENSE00001101256:1:72561452:72561549:72544820:72544964:15:ARIH1:11:7:0:0	hsa_circ_0008808
ENSG00000140374:ENSE00002556904:ENSE00003504571:-1:76283757:76283841:76295591:76295737:15:ETFA:27:13:0:0	hsa_circ_0000638
ENSG00000140374:ENSE00002556904:ENSE00003504571:-1:76283757:76283841:76295591:76295737:15:ETFA:27:13:0:0	hsa_circ_0002226
ENSG00000140374:ENSE00002556904:ENSE00003504571:-1:76283757:76283841:76295591:76295737:15:ETFA:27:13:0:0	hsa_circ_0036389
ENSG00000140374:ENSE00002556904:ENSE00003504571:-1:76283757:76283841:76295591:76295737:15:ETFA:27:13:0:0	hsa_circ_0036391
ENSG00000140374:ENSE00002556904:ENSE00003504571:-1:76283757:76283841:76295591:76295737:15:ETFA:27:13:0:0	hsa_circ_0036395
ENSG00000140374:ENSE00002556904:ENSE00003504571:-1:76283757:76283841:76295591:76295737:15:ETFA:27:13:0:0	hsa_circ_0036400
ENSG00000140374:ENSE00003502108:ENSE00003504571:-1:76285637:76285738:76295591:76295737:15:ETFA:24:13:0:0	hsa_circ_0000638
ENSG00000140374:ENSE00003502108:ENSE00003504571:-1:76285637:76285738:76295591:76295737:15:ETFA:24:13:0:0	hsa_circ_0002226
ENSG00000140374:ENSE00003502108:ENSE00003504571:-1:76285637:76285738:76295591:76295737:15:ETFA:24:13:0:0	hsa_circ_0036389
ENSG00000140374:ENSE00003502108:ENSE00003504571:-1:76285637:76285738:76295591:76295737:15:ETFA:24:13:0:0	hsa_circ_0036391
ENSG00000140374:ENSE00003502108:ENSE00003504571:-1:76285637:76285738:76295591:76295737:15:ETFA:24:13:0:0	hsa_circ_0036395
ENSG00000140374:ENSE00003502108:ENSE00003504571:-1:76285637:76285738:76295591:76295737:15:ETFA:24:13:0:0	hsa_circ_0036400
ENSG00000140374:ENSE00003502108:ENSE00003504571:-1:76285637:76285738:76295591:76295737:15:ETFA:24:13:0:0	hsa_circ_0036405
ENSG00000140391:ENSE00003597922:ENSE00003580876:-1:77052385:77052468:77052777:77052929:15:TSPAN3:16:15:0:0	hsa_circ_0000641
ENSG00000140391:ENSE00003597922:ENSE00003580876:-1:77052385:77052468:77052777:77052929:15:TSPAN3:16:15:0:0	hsa_circ_0036420
ENSG00000140391:ENSE00003580876:ENSE00003545790:-1:77052777:77052929:77056064:77056255:15:TSPAN3:15:8:0:0	hsa_circ_0000641
ENSG00000166503:ENSE00003466059:ENSE00003501113:-1:83151215:83151361:83157415:83157573:15:HDGFRP3:15:13:0:0	hsa_circ_0000646
ENSG00000140612:ENSE00000944164:ENSE00003490986:-1:84687625:84687774:84691535:84691644:15:SEC11A:12:11:0:0	hsa_circ_0000647
ENSG00000140612:ENSE00000944164:ENSE00003490986:-1:84687625:84687774:84691535:84691644:15:SEC11A:12:11:0:0	hsa_circ_0036597
ENSG00000140612:ENSE00000944164:ENSE00003490986:-1:84687625:84687774:84691535:84691644:15:SEC11A:12:11:0:0	hsa_circ_0036599
ENSG00000140612:ENSE00002562997:ENSE00003490986:-1:84680747:84680832:84691535:84691644:15:SEC11A:13:11:0:0	hsa_circ_0000647
ENSG00000140612:ENSE00002562997:ENSE00003490986:-1:84680747:84680832:84691535:84691644:15:SEC11A:13:11:0:0	hsa_circ_0036597
ENSG00000140612:ENSE00001105888:ENSE00003490986:-1:84680713:84680832:84691535:84691644:15:SEC11A:14:11:0:0	hsa_circ_0000647
ENSG00000140612:ENSE00001105888:ENSE00003490986:-1:84680713:84680832:84691535:84691644:15:SEC11A:14:11:0:0	hsa_circ_0036597
ENSG00000140575:ENSE00000943999:ENSE00000943998:1:90441506:90441684:90440502:90440615:15:IQGAP1:17:16:0:0	hsa_circ_0000651
ENSG00000140575:ENSE00000943999:ENSE00000943998:1:90441506:90441684:90440502:90440615:15:IQGAP1:17:16:0:0	hsa_circ_0036789
ENSG00000140575:ENSE00000943999:ENSE00000943998:1:90441506:90441684:90440502:90440615:15:IQGAP1:17:16:0:0	hsa_circ_0036790
ENSG00000140575:ENSE00000943999:ENSE00000943998:1:90441506:90441684:90440502:90440615:15:IQGAP1:17:16:0:0	hsa_circ_0036791
ENSG00000140575:ENSE00000943999:ENSE00000943998:1:90441506:90441684:90440502:90440615:15:IQGAP1:17:16:0:0	hsa_circ_0036794
ENSG00000140575:ENSE00000943999:ENSE00000943998:1:90441506:90441684:90440502:90440615:15:IQGAP1:17:16:0:0	hsa_circ_0036795
ENSG00000140575:ENSE00000943999:ENSE00000943998:1:90441506:90441684:90440502:90440615:15:IQGAP1:17:16:0:0	hsa_circ_0036796
ENSG00000140575:ENSE00000943999:ENSE00000943998:1:90441506:90441684:90440502:90440615:15:IQGAP1:17:16:0:0	hsa_circ_0036797
ENSG00000140575:ENSE00000943999:ENSE00000943998:1:90441506:90441684:90440502:90440615:15:IQGAP1:17:16:0:0	hsa_circ_0036799
ENSG00000140575:ENSE00000943999:ENSE00000943998:1:90441506:90441684:90440502:90440615:15:IQGAP1:17:16:0:0	hsa_circ_0036800
ENSG00000140575:ENSE00000943999:ENSE00000943998:1:90441506:90441684:90440502:90440615:15:IQGAP1:17:16:0:0	hsa_circ_0036801
ENSG00000140575:ENSE00000943999:ENSE00000943998:1:90441506:90441684:90440502:90440615:15:IQGAP1:17:16:0:0	hsa_circ_0036802
ENSG00000140575:ENSE00000943999:ENSE00000943998:1:90441506:90441684:90440502:90440615:15:IQGAP1:17:16:0:0	hsa_circ_0036803
ENSG00000140575:ENSE00000943999:ENSE00000943998:1:90441506:90441684:90440502:90440615:15:IQGAP1:17:16:0:0	hsa_circ_0036804
ENSG00000140575:ENSE00000943999:ENSE00000943998:1:90441506:90441684:90440502:90440615:15:IQGAP1:17:16:0:0	hsa_circ_0036805
ENSG00000140575:ENSE00002550162:ENSE00003538772:1:90487469:90487582:90486954:90487089:15:IQGAP1:58:57:0:0	hsa_circ_0000653
ENSG00000140575:ENSE00002550162:ENSE00003538772:1:90487469:90487582:90486954:90487089:15:IQGAP1:58:57:0:0	hsa_circ_0007201
ENSG00000140575:ENSE00002550162:ENSE00003538772:1:90487469:90487582:90486954:90487089:15:IQGAP1:58:57:0:0	hsa_circ_0036795
ENSG00000140575:ENSE00002550162:ENSE00003538772:1:90487469:90487582:90486954:90487089:15:IQGAP1:58:57:0:0	hsa_circ_0036797
ENSG00000140575:ENSE00002550162:ENSE00003538772:1:90487469:90487582:90486954:90487089:15:IQGAP1:58:57:0:0	hsa_circ_0036802
ENSG00000140575:ENSE00002550162:ENSE00003538772:1:90487469:90487582:90486954:90487089:15:IQGAP1:58:57:0:0	hsa_circ_0036803
ENSG00000140575:ENSE00002550162:ENSE00003538772:1:90487469:90487582:90486954:90487089:15:IQGAP1:58:57:0:0	hsa_circ_0036805
ENSG00000140575:ENSE00002550162:ENSE00003538772:1:90487469:90487582:90486954:90487089:15:IQGAP1:58:57:0:0	hsa_circ_0036808
ENSG00000140575:ENSE00002550162:ENSE00003538772:1:90487469:90487582:90486954:90487089:15:IQGAP1:58:57:0:0	hsa_circ_0036812
ENSG00000140575:ENSE00002550162:ENSE00003538772:1:90487469:90487582:90486954:90487089:15:IQGAP1:58:57:0:0	hsa_circ_0036813
ENSG00000140575:ENSE00002550162:ENSE00003538772:1:90487469:90487582:90486954:90487089:15:IQGAP1:58:57:0:0	hsa_circ_0036814
ENSG00000140575:ENSE00002550162:ENSE00003538772:1:90487469:90487582:90486954:90487089:15:IQGAP1:58:57:0:0	hsa_circ_0036815
ENSG00000140575:ENSE00002550162:ENSE00003538772:1:90487469:90487582:90486954:90487089:15:IQGAP1:58:57:0:0	hsa_circ_0036818
ENSG00000140575:ENSE00002550162:ENSE00003538772:1:90487469:90487582:90486954:90487089:15:IQGAP1:58:57:0:0	hsa_circ_0036819
ENSG00000140575:ENSE00002550162:ENSE00003538772:1:90487469:90487582:90486954:90487089:15:IQGAP1:58:57:0:0	hsa_circ_0036823
ENSG00000140575:ENSE00002550162:ENSE00003538772:1:90487469:90487582:90486954:90487089:15:IQGAP1:58:57:0:0	hsa_circ_0036824
ENSG00000140575:ENSE00002550162:ENSE00003538772:1:90487469:90487582:90486954:90487089:15:IQGAP1:58:57:0:0	hsa_circ_0036825
ENSG00000140575:ENSE00002550162:ENSE00003538772:1:90487469:90487582:90486954:90487089:15:IQGAP1:58:57:0:0	hsa_circ_0036826
ENSG00000140575:ENSE00002550162:ENSE00003538772:1:90487469:90487582:90486954:90487089:15:IQGAP1:58:57:0:0	hsa_circ_0036829
ENSG00000140575:ENSE00002550162:ENSE00003538772:1:90487469:90487582:90486954:90487089:15:IQGAP1:58:57:0:0	hsa_circ_0036830
ENSG00000140575:ENSE00002550162:ENSE00003538772:1:90487469:90487582:90486954:90487089:15:IQGAP1:58:57:0:0	hsa_circ_0036833
ENSG00000140575:ENSE00002550162:ENSE00003538772:1:90487469:90487582:90486954:90487089:15:IQGAP1:58:57:0:0	hsa_circ_0036834
ENSG00000140575:ENSE00002550162:ENSE00003538772:1:90487469:90487582:90486954:90487089:15:IQGAP1:58:57:0:0	hsa_circ_0036835
ENSG00000140575:ENSE00002550162:ENSE00003538772:1:90487469:90487582:90486954:90487089:15:IQGAP1:58:57:0:0	hsa_circ_0036837
ENSG00000140575:ENSE00002550162:ENSE00003538772:1:90487469:90487582:90486954:90487089:15:IQGAP1:58:57:0:0	hsa_circ_0036838
ENSG00000140575:ENSE00002550162:ENSE00003538772:1:90487469:90487582:90486954:90487089:15:IQGAP1:58:57:0:0	hsa_circ_0036839
ENSG00000140575:ENSE00002550162:ENSE00003538772:1:90487469:90487582:90486954:90487089:15:IQGAP1:58:57:0:0	hsa_circ_0036840
ENSG00000140575:ENSE00002550162:ENSE00003538772:1:90487469:90487582:90486954:90487089:15:IQGAP1:58:57:0:0	hsa_circ_0036842
ENSG00000129925:ENSE00003621134:ENSE00001680897:-1:374005:374151:377671:377805:16:TMEM8A:23:7:0:0	hsa_circ_0000663
ENSG00000129925:ENSE00001646559:ENSE00003493262:-1:374756:374851:375133:375256:16:TMEM8A:19:17:0:0	hsa_circ_0000663
ENSG00000129925:ENSE00001646559:ENSE00003493262:-1:374756:374851:375133:375256:16:TMEM8A:19:17:0:0	hsa_circ_0037167
ENSG00000129925:ENSE00001646559:ENSE00003493262:-1:374756:374851:375133:375256:16:TMEM8A:19:17:0:0	hsa_circ_0037170
ENSG00000129925:ENSE00001646559:ENSE00003493262:-1:374756:374851:375133:375256:16:TMEM8A:19:17:0:0	hsa_circ_0037171
ENSG00000129925:ENSE00001646559:ENSE00003493262:-1:374756:374851:375133:375256:16:TMEM8A:19:17:0:0	hsa_circ_0037172
ENSG00000129925:ENSE00003620746:ENSE00003493262:-1:374221:374399:375133:375256:16:TMEM8A:22:17:0:0	hsa_circ_0000663
ENSG00000129925:ENSE00003620746:ENSE00003493262:-1:374221:374399:375133:375256:16:TMEM8A:22:17:0:0	hsa_circ_0037167
ENSG00000129925:ENSE00003620746:ENSE00003493262:-1:374221:374399:375133:375256:16:TMEM8A:22:17:0:0	hsa_circ_0037170
ENSG00000129925:ENSE00003620746:ENSE00003493262:-1:374221:374399:375133:375256:16:TMEM8A:22:17:0:0	hsa_circ_0037171
ENSG00000129925:ENSE00003620746:ENSE00003493262:-1:374221:374399:375133:375256:16:TMEM8A:22:17:0:0	hsa_circ_0037172
ENSG00000129925:ENSE00001688531:ENSE00003533974:-1:376136:376455:377671:377848:16:TMEM8A:13:6:0:0	hsa_circ_0000663
ENSG00000129925:ENSE00003620746:ENSE00001688531:-1:374221:374399:376136:376455:16:TMEM8A:22:13:0:0	hsa_circ_0000663
ENSG00000129925:ENSE00003620746:ENSE00001688531:-1:374221:374399:376136:376455:16:TMEM8A:22:13:0:0	hsa_circ_0037171
ENSG00000129925:ENSE00003555632:ENSE00003652853:-1:377037:377164:377378:377585:16:TMEM8A:10:8:0:0	hsa_circ_0000663
ENSG00000129925:ENSE00003555632:ENSE00003652853:-1:377037:377164:377378:377585:16:TMEM8A:10:8:0:0	hsa_circ_0037174
ENSG00000129925:ENSE00003517536:ENSE00001688531:-1:375345:375435:376136:376455:16:TMEM8A:15:13:0:0	hsa_circ_0000663
ENSG00000129925:ENSE00003517536:ENSE00001688531:-1:375345:375435:376136:376455:16:TMEM8A:15:13:0:0	hsa_circ_0037171
ENSG00000129925:ENSE00003517536:ENSE00001688531:-1:375345:375435:376136:376455:16:TMEM8A:15:13:0:0	hsa_circ_0037173
ENSG00000129925:ENSE00003517536:ENSE00001688531:-1:375345:375435:376136:376455:16:TMEM8A:15:13:0:0	hsa_circ_0037174
ENSG00000129925:ENSE00003652853:ENSE00001680897:-1:377378:377585:377671:377805:16:TMEM8A:8:7:0:0	hsa_circ_0000663
ENSG00000171490:ENSE00003523022:ENSE00002663372:-1:11846501:11846602:11846734:11846843:16:RSL1D1:19:16:0:0	hsa_circ_0000673
ENSG00000171490:ENSE00003523022:ENSE00002663372:-1:11846501:11846602:11846734:11846843:16:RSL1D1:19:16:0:0	hsa_circ_0006979
ENSG00000171490:ENSE00003523022:ENSE00002663372:-1:11846501:11846602:11846734:11846843:16:RSL1D1:19:16:0:0	hsa_circ_0037888
ENSG00000171490:ENSE00003523022:ENSE00002663372:-1:11846501:11846602:11846734:11846843:16:RSL1D1:19:16:0:0	hsa_circ_0037891
ENSG00000103222:ENSE00003637114:ENSE00003737912:1:16052724:16052816:16044450:16044680:16:ABCC1:13:10:0:0	hsa_circ_0000677
ENSG00000103222:ENSE00003637114:ENSE00003737912:1:16052724:16052816:16044450:16044680:16:ABCC1:13:10:0:0	hsa_circ_0003420
ENSG00000103222:ENSE00003637114:ENSE00003737912:1:16052724:16052816:16044450:16044680:16:ABCC1:13:10:0:0	hsa_circ_0003427
ENSG00000103222:ENSE00003637114:ENSE00003737912:1:16052724:16052816:16044450:16044680:16:ABCC1:13:10:0:0	hsa_circ_0005409
ENSG00000103222:ENSE00003637114:ENSE00003737912:1:16052724:16052816:16044450:16044680:16:ABCC1:13:10:0:0	hsa_circ_0007965
ENSG00000103222:ENSE00003637114:ENSE00003737912:1:16052724:16052816:16044450:16044680:16:ABCC1:13:10:0:0	hsa_circ_0038077
ENSG00000103222:ENSE00003637114:ENSE00003737912:1:16052724:16052816:16044450:16044680:16:ABCC1:13:10:0:0	hsa_circ_0038078
ENSG00000103222:ENSE00003637114:ENSE00003737912:1:16052724:16052816:16044450:16044680:16:ABCC1:13:10:0:0	hsa_circ_0038079
ENSG00000103222:ENSE00003637114:ENSE00003737912:1:16052724:16052816:16044450:16044680:16:ABCC1:13:10:0:0	hsa_circ_0038080
ENSG00000103222:ENSE00003637114:ENSE00003737912:1:16052724:16052816:16044450:16044680:16:ABCC1:13:10:0:0	hsa_circ_0038083
ENSG00000103222:ENSE00003637114:ENSE00003737912:1:16052724:16052816:16044450:16044680:16:ABCC1:13:10:0:0	hsa_circ_0038084
ENSG00000103222:ENSE00003637114:ENSE00003737912:1:16052724:16052816:16044450:16044680:16:ABCC1:13:10:0:0	hsa_circ_0038086
ENSG00000103222:ENSE00003637114:ENSE00003737912:1:16052724:16052816:16044450:16044680:16:ABCC1:13:10:0:0	hsa_circ_0038087
ENSG00000103222:ENSE00003637114:ENSE00003737912:1:16052724:16052816:16044450:16044680:16:ABCC1:13:10:0:0	hsa_circ_0038088
ENSG00000103222:ENSE00003637114:ENSE00003737912:1:16052724:16052816:16044450:16044680:16:ABCC1:13:10:0:0	hsa_circ_0038092
ENSG00000103222:ENSE00003637114:ENSE00003737912:1:16052724:16052816:16044450:16044680:16:ABCC1:13:10:0:0	hsa_circ_0038093
ENSG00000103222:ENSE00003637114:ENSE00003737912:1:16052724:16052816:16044450:16044680:16:ABCC1:13:10:0:0	hsa_circ_0038094
ENSG00000103222:ENSE00003637114:ENSE00003737912:1:16052724:16052816:16044450:16044680:16:ABCC1:13:10:0:0	hsa_circ_0038095
ENSG00000103222:ENSE00003637114:ENSE00003737912:1:16052724:16052816:16044450:16044680:16:ABCC1:13:10:0:0	hsa_circ_0038096
ENSG00000103222:ENSE00003637114:ENSE00003737912:1:16052724:16052816:16044450:16044680:16:ABCC1:13:10:0:0	hsa_circ_0038098
ENSG00000103222:ENSE00003637114:ENSE00003737912:1:16052724:16052816:16044450:16044680:16:ABCC1:13:10:0:0	hsa_circ_0038099
ENSG00000103222:ENSE00003637114:ENSE00003737912:1:16052724:16052816:16044450:16044680:16:ABCC1:13:10:0:0	hsa_circ_0038100
ENSG00000103222:ENSE00003637114:ENSE00003737912:1:16052724:16052816:16044450:16044680:16:ABCC1:13:10:0:0	hsa_circ_0038101
ENSG00000103222:ENSE00003637114:ENSE00003737912:1:16052724:16052816:16044450:16044680:16:ABCC1:13:10:0:0	hsa_circ_0038103
ENSG00000103222:ENSE00003637114:ENSE00003737912:1:16052724:16052816:16044450:16044680:16:ABCC1:13:10:0:0	hsa_circ_0038104
ENSG00000103222:ENSE00003637114:ENSE00003737912:1:16052724:16052816:16044450:16044680:16:ABCC1:13:10:0:0	hsa_circ_0038105
ENSG00000103222:ENSE00003637114:ENSE00003737912:1:16052724:16052816:16044450:16044680:16:ABCC1:13:10:0:0	hsa_circ_0038106
ENSG00000103222:ENSE00003637114:ENSE00003737912:1:16052724:16052816:16044450:16044680:16:ABCC1:13:10:0:0	hsa_circ_0038107
ENSG00000103222:ENSE00003737912:ENSE00003565402:1:16044450:16044680:16036472:16036603:16:ABCC1:10:9:0:0	hsa_circ_0000677
ENSG00000103222:ENSE00003737912:ENSE00003565402:1:16044450:16044680:16036472:16036603:16:ABCC1:10:9:0:0	hsa_circ_0003420
ENSG00000103222:ENSE00003737912:ENSE00003565402:1:16044450:16044680:16036472:16036603:16:ABCC1:10:9:0:0	hsa_circ_0003427
ENSG00000103222:ENSE00003737912:ENSE00003565402:1:16044450:16044680:16036472:16036603:16:ABCC1:10:9:0:0	hsa_circ_0005409
ENSG00000103222:ENSE00003737912:ENSE00003565402:1:16044450:16044680:16036472:16036603:16:ABCC1:10:9:0:0	hsa_circ_0007965
ENSG00000103222:ENSE00003737912:ENSE00003565402:1:16044450:16044680:16036472:16036603:16:ABCC1:10:9:0:0	hsa_circ_0008502
ENSG00000103222:ENSE00003737912:ENSE00003565402:1:16044450:16044680:16036472:16036603:16:ABCC1:10:9:0:0	hsa_circ_0038077
ENSG00000103222:ENSE00003737912:ENSE00003565402:1:16044450:16044680:16036472:16036603:16:ABCC1:10:9:0:0	hsa_circ_0038078
ENSG00000103222:ENSE00003737912:ENSE00003565402:1:16044450:16044680:16036472:16036603:16:ABCC1:10:9:0:0	hsa_circ_0038079
ENSG00000103222:ENSE00003737912:ENSE00003565402:1:16044450:16044680:16036472:16036603:16:ABCC1:10:9:0:0	hsa_circ_0038080
ENSG00000103222:ENSE00003737912:ENSE00003565402:1:16044450:16044680:16036472:16036603:16:ABCC1:10:9:0:0	hsa_circ_0038083
ENSG00000103222:ENSE00003737912:ENSE00003565402:1:16044450:16044680:16036472:16036603:16:ABCC1:10:9:0:0	hsa_circ_0038084
ENSG00000103222:ENSE00003737912:ENSE00003565402:1:16044450:16044680:16036472:16036603:16:ABCC1:10:9:0:0	hsa_circ_0038086
ENSG00000103222:ENSE00003737912:ENSE00003565402:1:16044450:16044680:16036472:16036603:16:ABCC1:10:9:0:0	hsa_circ_0038087
ENSG00000103222:ENSE00003737912:ENSE00003565402:1:16044450:16044680:16036472:16036603:16:ABCC1:10:9:0:0	hsa_circ_0038088
ENSG00000103222:ENSE00003737912:ENSE00003565402:1:16044450:16044680:16036472:16036603:16:ABCC1:10:9:0:0	hsa_circ_0038092
ENSG00000103222:ENSE00003737912:ENSE00003565402:1:16044450:16044680:16036472:16036603:16:ABCC1:10:9:0:0	hsa_circ_0038093
ENSG00000103222:ENSE00003737912:ENSE00003565402:1:16044450:16044680:16036472:16036603:16:ABCC1:10:9:0:0	hsa_circ_0038094
ENSG00000103222:ENSE00003737912:ENSE00003565402:1:16044450:16044680:16036472:16036603:16:ABCC1:10:9:0:0	hsa_circ_0038095
ENSG00000103222:ENSE00003737912:ENSE00003565402:1:16044450:16044680:16036472:16036603:16:ABCC1:10:9:0:0	hsa_circ_0038096
ENSG00000103222:ENSE00003737912:ENSE00003565402:1:16044450:16044680:16036472:16036603:16:ABCC1:10:9:0:0	hsa_circ_0038098
ENSG00000103222:ENSE00003737912:ENSE00003565402:1:16044450:16044680:16036472:16036603:16:ABCC1:10:9:0:0	hsa_circ_0038099
ENSG00000103222:ENSE00003737912:ENSE00003565402:1:16044450:16044680:16036472:16036603:16:ABCC1:10:9:0:0	hsa_circ_0038100
ENSG00000103222:ENSE00003737912:ENSE00003565402:1:16044450:16044680:16036472:16036603:16:ABCC1:10:9:0:0	hsa_circ_0038101
ENSG00000103222:ENSE00003737912:ENSE00003527753:1:16044450:16044680:16016496:16016621:16:ABCC1:10:7:0:0	hsa_circ_0000677
ENSG00000103222:ENSE00003737912:ENSE00003527753:1:16044450:16044680:16016496:16016621:16:ABCC1:10:7:0:0	hsa_circ_0003420
ENSG00000103222:ENSE00003737912:ENSE00003527753:1:16044450:16044680:16016496:16016621:16:ABCC1:10:7:0:0	hsa_circ_0003427
ENSG00000103222:ENSE00003737912:ENSE00003527753:1:16044450:16044680:16016496:16016621:16:ABCC1:10:7:0:0	hsa_circ_0005409
ENSG00000103222:ENSE00003737912:ENSE00003527753:1:16044450:16044680:16016496:16016621:16:ABCC1:10:7:0:0	hsa_circ_0007965
ENSG00000103222:ENSE00003737912:ENSE00003527753:1:16044450:16044680:16016496:16016621:16:ABCC1:10:7:0:0	hsa_circ_0038077
ENSG00000103222:ENSE00003737912:ENSE00003527753:1:16044450:16044680:16016496:16016621:16:ABCC1:10:7:0:0	hsa_circ_0038078
ENSG00000103222:ENSE00003737912:ENSE00003527753:1:16044450:16044680:16016496:16016621:16:ABCC1:10:7:0:0	hsa_circ_0038079
ENSG00000103222:ENSE00003737912:ENSE00003527753:1:16044450:16044680:16016496:16016621:16:ABCC1:10:7:0:0	hsa_circ_0038080
ENSG00000103222:ENSE00003737912:ENSE00003527753:1:16044450:16044680:16016496:16016621:16:ABCC1:10:7:0:0	hsa_circ_0038083
ENSG00000103222:ENSE00003737912:ENSE00003527753:1:16044450:16044680:16016496:16016621:16:ABCC1:10:7:0:0	hsa_circ_0038084
ENSG00000103222:ENSE00003737912:ENSE00003527753:1:16044450:16044680:16016496:16016621:16:ABCC1:10:7:0:0	hsa_circ_0038086
ENSG00000103222:ENSE00003737912:ENSE00003527753:1:16044450:16044680:16016496:16016621:16:ABCC1:10:7:0:0	hsa_circ_0038087
ENSG00000103222:ENSE00003737912:ENSE00003527753:1:16044450:16044680:16016496:16016621:16:ABCC1:10:7:0:0	hsa_circ_0038088
ENSG00000103222:ENSE00003737912:ENSE00003527753:1:16044450:16044680:16016496:16016621:16:ABCC1:10:7:0:0	hsa_circ_0038092
ENSG00000103222:ENSE00003737912:ENSE00003527753:1:16044450:16044680:16016496:16016621:16:ABCC1:10:7:0:0	hsa_circ_0038093
ENSG00000103222:ENSE00003476266:ENSE00003691952:1:16048142:16048303:16033109:16033170:16:ABCC1:12:8:0:0	hsa_circ_0000677
ENSG00000103222:ENSE00003476266:ENSE00003691952:1:16048142:16048303:16033109:16033170:16:ABCC1:12:8:0:0	hsa_circ_0003420
ENSG00000103222:ENSE00003476266:ENSE00003691952:1:16048142:16048303:16033109:16033170:16:ABCC1:12:8:0:0	hsa_circ_0003427
ENSG00000103222:ENSE00003476266:ENSE00003691952:1:16048142:16048303:16033109:16033170:16:ABCC1:12:8:0:0	hsa_circ_0005409
ENSG00000103222:ENSE00003476266:ENSE00003691952:1:16048142:16048303:16033109:16033170:16:ABCC1:12:8:0:0	hsa_circ_0007965
ENSG00000103222:ENSE00003476266:ENSE00003691952:1:16048142:16048303:16033109:16033170:16:ABCC1:12:8:0:0	hsa_circ_0008502
ENSG00000103222:ENSE00003476266:ENSE00003691952:1:16048142:16048303:16033109:16033170:16:ABCC1:12:8:0:0	hsa_circ_0038077
ENSG00000103222:ENSE00003476266:ENSE00003691952:1:16048142:16048303:16033109:16033170:16:ABCC1:12:8:0:0	hsa_circ_0038078
ENSG00000103222:ENSE00003476266:ENSE00003691952:1:16048142:16048303:16033109:16033170:16:ABCC1:12:8:0:0	hsa_circ_0038079
ENSG00000103222:ENSE00003476266:ENSE00003691952:1:16048142:16048303:16033109:16033170:16:ABCC1:12:8:0:0	hsa_circ_0038080
ENSG00000103222:ENSE00003476266:ENSE00003691952:1:16048142:16048303:16033109:16033170:16:ABCC1:12:8:0:0	hsa_circ_0038083
ENSG00000103222:ENSE00003476266:ENSE00003691952:1:16048142:16048303:16033109:16033170:16:ABCC1:12:8:0:0	hsa_circ_0038084
ENSG00000103222:ENSE00003476266:ENSE00003691952:1:16048142:16048303:16033109:16033170:16:ABCC1:12:8:0:0	hsa_circ_0038086
ENSG00000103222:ENSE00003476266:ENSE00003691952:1:16048142:16048303:16033109:16033170:16:ABCC1:12:8:0:0	hsa_circ_0038087
ENSG00000103222:ENSE00003476266:ENSE00003691952:1:16048142:16048303:16033109:16033170:16:ABCC1:12:8:0:0	hsa_circ_0038088
ENSG00000103222:ENSE00003476266:ENSE00003691952:1:16048142:16048303:16033109:16033170:16:ABCC1:12:8:0:0	hsa_circ_0038092
ENSG00000103222:ENSE00003476266:ENSE00003691952:1:16048142:16048303:16033109:16033170:16:ABCC1:12:8:0:0	hsa_circ_0038093
ENSG00000103222:ENSE00003476266:ENSE00003691952:1:16048142:16048303:16033109:16033170:16:ABCC1:12:8:0:0	hsa_circ_0038094
ENSG00000103222:ENSE00003476266:ENSE00003691952:1:16048142:16048303:16033109:16033170:16:ABCC1:12:8:0:0	hsa_circ_0038095
ENSG00000103222:ENSE00003476266:ENSE00003691952:1:16048142:16048303:16033109:16033170:16:ABCC1:12:8:0:0	hsa_circ_0038096
ENSG00000069345:ENSE00003478186:ENSE00003571408:-1:46967513:46967646:46968084:46968164:16:DNAJA2:8:7:0:0	hsa_circ_0000696
ENSG00000069345:ENSE00003478186:ENSE00003571408:-1:46967513:46967646:46968084:46968164:16:DNAJA2:8:7:0:0	hsa_circ_0039230
ENSG00000069345:ENSE00003478186:ENSE00003571408:-1:46967513:46967646:46968084:46968164:16:DNAJA2:8:7:0:0	hsa_circ_0039231
ENSG00000069345:ENSE00003478186:ENSE00003571408:-1:46967513:46967646:46968084:46968164:16:DNAJA2:8:7:0:0	hsa_circ_0039232
ENSG00000159461:ENSE00002627864:ENSE00001045783:-1:56385642:56386022:56389185:56389375:16:AMFR:24:20:0:0	hsa_circ_0000704
ENSG00000159461:ENSE00002627864:ENSE00001045783:-1:56385642:56386022:56389185:56389375:16:AMFR:24:20:0:0	hsa_circ_0004120
ENSG00000159461:ENSE00002627864:ENSE00001045783:-1:56385642:56386022:56389185:56389375:16:AMFR:24:20:0:0	hsa_circ_0039423
ENSG00000159461:ENSE00002627864:ENSE00001045783:-1:56385642:56386022:56389185:56389375:16:AMFR:24:20:0:0	hsa_circ_0039424
ENSG00000159461:ENSE00002627864:ENSE00001045783:-1:56385642:56386022:56389185:56389375:16:AMFR:24:20:0:0	hsa_circ_0039426
ENSG00000159461:ENSE00002627864:ENSE00001045783:-1:56385642:56386022:56389185:56389375:16:AMFR:24:20:0:0	hsa_circ_0039427
ENSG00000159461:ENSE00002627864:ENSE00001045783:-1:56385642:56386022:56389185:56389375:16:AMFR:24:20:0:0	hsa_circ_0039428
ENSG00000159461:ENSE00002627864:ENSE00001045783:-1:56385642:56386022:56389185:56389375:16:AMFR:24:20:0:0	hsa_circ_0039429
ENSG00000159461:ENSE00002627864:ENSE00001045783:-1:56385642:56386022:56389185:56389375:16:AMFR:24:20:0:0	hsa_circ_0039430
ENSG00000159461:ENSE00002627864:ENSE00001045783:-1:56385642:56386022:56389185:56389375:16:AMFR:24:20:0:0	hsa_circ_0039432
ENSG00000159461:ENSE00002627864:ENSE00001045783:-1:56385642:56386022:56389185:56389375:16:AMFR:24:20:0:0	hsa_circ_0039433
ENSG00000159461:ENSE00002627864:ENSE00001045783:-1:56385642:56386022:56389185:56389375:16:AMFR:24:20:0:0	hsa_circ_0039434
ENSG00000159461:ENSE00002627864:ENSE00001045783:-1:56385642:56386022:56389185:56389375:16:AMFR:24:20:0:0	hsa_circ_0039435
ENSG00000159461:ENSE00002627864:ENSE00001045783:-1:56385642:56386022:56389185:56389375:16:AMFR:24:20:0:0	hsa_circ_0039436
ENSG00000159461:ENSE00002627864:ENSE00001045783:-1:56385642:56386022:56389185:56389375:16:AMFR:24:20:0:0	hsa_circ_0039437
ENSG00000067955:ENSE00001301640:ENSE00003599426:1:67082213:67082339:67036639:67036755:16:CBFB:15:9:0:0	hsa_circ_0000707
ENSG00000067955:ENSE00001301640:ENSE00003599426:1:67082213:67082339:67036639:67036755:16:CBFB:15:9:0:0	hsa_circ_0006482
ENSG00000067955:ENSE00001301640:ENSE00003599426:1:67082213:67082339:67036639:67036755:16:CBFB:15:9:0:0	hsa_circ_0039782
ENSG00000102974:ENSE00001251143:ENSE00000690297:1:67628370:67628552:67626555:67626715:16:CTCF:11:10:0:0	hsa_circ_0000709
ENSG00000102974:ENSE00001251143:ENSE00000690297:1:67628370:67628552:67626555:67626715:16:CTCF:11:10:0:0	hsa_circ_0039839
ENSG00000102974:ENSE00001251143:ENSE00000690297:1:67628370:67628552:67626555:67626715:16:CTCF:11:10:0:0	hsa_circ_0039842
ENSG00000102974:ENSE00001251143:ENSE00000690297:1:67628370:67628552:67626555:67626715:16:CTCF:11:10:0:0	hsa_circ_0039843
ENSG00000102974:ENSE00001251143:ENSE00000690297:1:67628370:67628552:67626555:67626715:16:CTCF:11:10:0:0	hsa_circ_0039849
ENSG00000102974:ENSE00001251143:ENSE00000690297:1:67628370:67628552:67626555:67626715:16:CTCF:11:10:0:0	hsa_circ_0039850
ENSG00000102974:ENSE00001251143:ENSE00000690297:1:67628370:67628552:67626555:67626715:16:CTCF:11:10:0:0	hsa_circ_0039851
ENSG00000102974:ENSE00000690303:ENSE00001251143:1:67629398:67629533:67628370:67628552:16:CTCF:12:11:0:0	hsa_circ_0000709
ENSG00000102974:ENSE00000690303:ENSE00001251143:1:67629398:67629533:67628370:67628552:16:CTCF:12:11:0:0	hsa_circ_0008272
ENSG00000102974:ENSE00000690303:ENSE00001251143:1:67629398:67629533:67628370:67628552:16:CTCF:12:11:0:0	hsa_circ_0039843
ENSG00000102974:ENSE00000690303:ENSE00001251143:1:67629398:67629533:67628370:67628552:16:CTCF:12:11:0:0	hsa_circ_0039849
ENSG00000102974:ENSE00000690303:ENSE00001251143:1:67629398:67629533:67628370:67628552:16:CTCF:12:11:0:0	hsa_circ_0039850
ENSG00000072736:ENSE00003628432:ENSE00003458941:1:68126448:68126610:68121987:68123121:16:NFATC3:17:15:0:0	hsa_circ_0000711
ENSG00000072736:ENSE00003628432:ENSE00003458941:1:68126448:68126610:68121987:68123121:16:NFATC3:17:15:0:0	hsa_circ_0039927
ENSG00000072736:ENSE00003628432:ENSE00003458941:1:68126448:68126610:68121987:68123121:16:NFATC3:17:15:0:0	hsa_circ_0039928
ENSG00000072736:ENSE00003628432:ENSE00003458941:1:68126448:68126610:68121987:68123121:16:NFATC3:17:15:0:0	hsa_circ_0039929
ENSG00000090861:ENSE00002601998:ENSE00002608250:-1:70261044:70261413:70262346:70262484:16:AARS:20:18:0:0	hsa_circ_0000714
ENSG00000090861:ENSE00002601998:ENSE00002608250:-1:70261044:70261413:70262346:70262484:16:AARS:20:18:0:0	hsa_circ_0003438
ENSG00000090861:ENSE00002601998:ENSE00002608250:-1:70261044:70261413:70262346:70262484:16:AARS:20:18:0:0	hsa_circ_0040165
ENSG00000090861:ENSE00002601998:ENSE00002608250:-1:70261044:70261413:70262346:70262484:16:AARS:20:18:0:0	hsa_circ_0040166
ENSG00000090861:ENSE00002601998:ENSE00002608250:-1:70261044:70261413:70262346:70262484:16:AARS:20:18:0:0	hsa_circ_0040167
ENSG00000090861:ENSE00002601998:ENSE00002608250:-1:70261044:70261413:70262346:70262484:16:AARS:20:18:0:0	hsa_circ_0040168
ENSG00000090861:ENSE00002601998:ENSE00002608250:-1:70261044:70261413:70262346:70262484:16:AARS:20:18:0:0	hsa_circ_0040169
ENSG00000090861:ENSE00002601998:ENSE00002608250:-1:70261044:70261413:70262346:70262484:16:AARS:20:18:0:0	hsa_circ_0040170
ENSG00000090861:ENSE00002601998:ENSE00002608250:-1:70261044:70261413:70262346:70262484:16:AARS:20:18:0:0	hsa_circ_0040171
ENSG00000090861:ENSE00002601998:ENSE00002608250:-1:70261044:70261413:70262346:70262484:16:AARS:20:18:0:0	hsa_circ_0040172
ENSG00000090861:ENSE00002601998:ENSE00002608250:-1:70261044:70261413:70262346:70262484:16:AARS:20:18:0:0	hsa_circ_0040173
ENSG00000090861:ENSE00002601998:ENSE00002608250:-1:70261044:70261413:70262346:70262484:16:AARS:20:18:0:0	hsa_circ_0040174
ENSG00000090861:ENSE00002601998:ENSE00002608250:-1:70261044:70261413:70262346:70262484:16:AARS:20:18:0:0	hsa_circ_0040176
ENSG00000090861:ENSE00002601998:ENSE00002608250:-1:70261044:70261413:70262346:70262484:16:AARS:20:18:0:0	hsa_circ_0040178
ENSG00000090861:ENSE00002601998:ENSE00002608250:-1:70261044:70261413:70262346:70262484:16:AARS:20:18:0:0	hsa_circ_0040179
ENSG00000090861:ENSE00002601998:ENSE00002608250:-1:70261044:70261413:70262346:70262484:16:AARS:20:18:0:0	hsa_circ_0040180
ENSG00000090861:ENSE00002601998:ENSE00002608250:-1:70261044:70261413:70262346:70262484:16:AARS:20:18:0:0	hsa_circ_0040181
ENSG00000090861:ENSE00002601998:ENSE00002608250:-1:70261044:70261413:70262346:70262484:16:AARS:20:18:0:0	hsa_circ_0040182
ENSG00000090861:ENSE00002601998:ENSE00002608250:-1:70261044:70261413:70262346:70262484:16:AARS:20:18:0:0	hsa_circ_0040183
ENSG00000090861:ENSE00002601998:ENSE00002608250:-1:70261044:70261413:70262346:70262484:16:AARS:20:18:0:0	hsa_circ_0040184
ENSG00000090861:ENSE00002601998:ENSE00002608250:-1:70261044:70261413:70262346:70262484:16:AARS:20:18:0:0	hsa_circ_0040188
ENSG00000090861:ENSE00002601998:ENSE00002608250:-1:70261044:70261413:70262346:70262484:16:AARS:20:18:0:0	hsa_circ_0040189
ENSG00000090861:ENSE00002601998:ENSE00002608250:-1:70261044:70261413:70262346:70262484:16:AARS:20:18:0:0	hsa_circ_0040190
ENSG00000090861:ENSE00002601998:ENSE00002608250:-1:70261044:70261413:70262346:70262484:16:AARS:20:18:0:0	hsa_circ_0040191
ENSG00000090861:ENSE00002601998:ENSE00002608250:-1:70261044:70261413:70262346:70262484:16:AARS:20:18:0:0	hsa_circ_0040192
ENSG00000090861:ENSE00002601998:ENSE00002608250:-1:70261044:70261413:70262346:70262484:16:AARS:20:18:0:0	hsa_circ_0040194
ENSG00000090861:ENSE00002601998:ENSE00002608250:-1:70261044:70261413:70262346:70262484:16:AARS:20:18:0:0	hsa_circ_0040195
ENSG00000090861:ENSE00002601998:ENSE00002608250:-1:70261044:70261413:70262346:70262484:16:AARS:20:18:0:0	hsa_circ_0040196
ENSG00000090861:ENSE00002601998:ENSE00002608250:-1:70261044:70261413:70262346:70262484:16:AARS:20:18:0:0	hsa_circ_0040197
ENSG00000090861:ENSE00003650916:ENSE00000579020:-1:70265538:70265662:70267659:70267809:16:AARS:11:9:0:0	hsa_circ_0000714
ENSG00000090861:ENSE00003650916:ENSE00000579020:-1:70265538:70265662:70267659:70267809:16:AARS:11:9:0:0	hsa_circ_0040168
ENSG00000090861:ENSE00003650916:ENSE00000579020:-1:70265538:70265662:70267659:70267809:16:AARS:11:9:0:0	hsa_circ_0040169
ENSG00000090861:ENSE00003650916:ENSE00000579020:-1:70265538:70265662:70267659:70267809:16:AARS:11:9:0:0	hsa_circ_0040170
ENSG00000090861:ENSE00003650916:ENSE00000579020:-1:70265538:70265662:70267659:70267809:16:AARS:11:9:0:0	hsa_circ_0040171
ENSG00000090861:ENSE00003650916:ENSE00000579020:-1:70265538:70265662:70267659:70267809:16:AARS:11:9:0:0	hsa_circ_0040172
ENSG00000090861:ENSE00003650916:ENSE00000579020:-1:70265538:70265662:70267659:70267809:16:AARS:11:9:0:0	hsa_circ_0040173
ENSG00000090861:ENSE00003650916:ENSE00000579020:-1:70265538:70265662:70267659:70267809:16:AARS:11:9:0:0	hsa_circ_0040174
ENSG00000090861:ENSE00003650916:ENSE00000579020:-1:70265538:70265662:70267659:70267809:16:AARS:11:9:0:0	hsa_circ_0040176
ENSG00000090861:ENSE00003650916:ENSE00000579020:-1:70265538:70265662:70267659:70267809:16:AARS:11:9:0:0	hsa_circ_0040178
ENSG00000090861:ENSE00003650916:ENSE00000579020:-1:70265538:70265662:70267659:70267809:16:AARS:11:9:0:0	hsa_circ_0040180
ENSG00000090861:ENSE00003650916:ENSE00000579020:-1:70265538:70265662:70267659:70267809:16:AARS:11:9:0:0	hsa_circ_0040181
ENSG00000090861:ENSE00003650916:ENSE00000579020:-1:70265538:70265662:70267659:70267809:16:AARS:11:9:0:0	hsa_circ_0040183
ENSG00000090861:ENSE00003650916:ENSE00000579020:-1:70265538:70265662:70267659:70267809:16:AARS:11:9:0:0	hsa_circ_0040184
ENSG00000090861:ENSE00003650916:ENSE00000579020:-1:70265538:70265662:70267659:70267809:16:AARS:11:9:0:0	hsa_circ_0040190
ENSG00000090861:ENSE00003650916:ENSE00000579020:-1:70265538:70265662:70267659:70267809:16:AARS:11:9:0:0	hsa_circ_0040191
ENSG00000090861:ENSE00003650916:ENSE00000579020:-1:70265538:70265662:70267659:70267809:16:AARS:11:9:0:0	hsa_circ_0040192
ENSG00000090861:ENSE00003650916:ENSE00000579020:-1:70265538:70265662:70267659:70267809:16:AARS:11:9:0:0	hsa_circ_0040194
ENSG00000090861:ENSE00003650916:ENSE00000579020:-1:70265538:70265662:70267659:70267809:16:AARS:11:9:0:0	hsa_circ_0040195
ENSG00000090861:ENSE00003650916:ENSE00000579020:-1:70265538:70265662:70267659:70267809:16:AARS:11:9:0:0	hsa_circ_0040196
ENSG00000090861:ENSE00003650916:ENSE00000579020:-1:70265538:70265662:70267659:70267809:16:AARS:11:9:0:0	hsa_circ_0040197
ENSG00000090861:ENSE00003650916:ENSE00000579020:-1:70265538:70265662:70267659:70267809:16:AARS:11:9:0:0	hsa_circ_0040199
ENSG00000090861:ENSE00003650916:ENSE00000579020:-1:70265538:70265662:70267659:70267809:16:AARS:11:9:0:0	hsa_circ_0040200
ENSG00000090861:ENSE00003650916:ENSE00000579020:-1:70265538:70265662:70267659:70267809:16:AARS:11:9:0:0	hsa_circ_0040201
ENSG00000090861:ENSE00003650916:ENSE00000579020:-1:70265538:70265662:70267659:70267809:16:AARS:11:9:0:0	hsa_circ_0040202
ENSG00000090861:ENSE00003650916:ENSE00002629869:-1:70265538:70265662:70267659:70267796:16:AARS:11:10:0:0	hsa_circ_0000714
ENSG00000090861:ENSE00003650916:ENSE00002629869:-1:70265538:70265662:70267659:70267796:16:AARS:11:10:0:0	hsa_circ_0040168
ENSG00000090861:ENSE00003650916:ENSE00002629869:-1:70265538:70265662:70267659:70267796:16:AARS:11:10:0:0	hsa_circ_0040169
ENSG00000090861:ENSE00003650916:ENSE00002629869:-1:70265538:70265662:70267659:70267796:16:AARS:11:10:0:0	hsa_circ_0040170
ENSG00000090861:ENSE00003650916:ENSE00002629869:-1:70265538:70265662:70267659:70267796:16:AARS:11:10:0:0	hsa_circ_0040171
ENSG00000090861:ENSE00003650916:ENSE00002629869:-1:70265538:70265662:70267659:70267796:16:AARS:11:10:0:0	hsa_circ_0040172
ENSG00000090861:ENSE00003650916:ENSE00002629869:-1:70265538:70265662:70267659:70267796:16:AARS:11:10:0:0	hsa_circ_0040173
ENSG00000090861:ENSE00003650916:ENSE00002629869:-1:70265538:70265662:70267659:70267796:16:AARS:11:10:0:0	hsa_circ_0040174
ENSG00000090861:ENSE00003650916:ENSE00002629869:-1:70265538:70265662:70267659:70267796:16:AARS:11:10:0:0	hsa_circ_0040176
ENSG00000090861:ENSE00003650916:ENSE00002629869:-1:70265538:70265662:70267659:70267796:16:AARS:11:10:0:0	hsa_circ_0040178
ENSG00000090861:ENSE00003650916:ENSE00002629869:-1:70265538:70265662:70267659:70267796:16:AARS:11:10:0:0	hsa_circ_0040180
ENSG00000090861:ENSE00003650916:ENSE00002629869:-1:70265538:70265662:70267659:70267796:16:AARS:11:10:0:0	hsa_circ_0040181
ENSG00000090861:ENSE00003650916:ENSE00002629869:-1:70265538:70265662:70267659:70267796:16:AARS:11:10:0:0	hsa_circ_0040183
ENSG00000090861:ENSE00003650916:ENSE00002629869:-1:70265538:70265662:70267659:70267796:16:AARS:11:10:0:0	hsa_circ_0040184
ENSG00000090861:ENSE00003650916:ENSE00002629869:-1:70265538:70265662:70267659:70267796:16:AARS:11:10:0:0	hsa_circ_0040190
ENSG00000090861:ENSE00003650916:ENSE00002629869:-1:70265538:70265662:70267659:70267796:16:AARS:11:10:0:0	hsa_circ_0040191
ENSG00000090861:ENSE00003650916:ENSE00002629869:-1:70265538:70265662:70267659:70267796:16:AARS:11:10:0:0	hsa_circ_0040192
ENSG00000090861:ENSE00003650916:ENSE00002629869:-1:70265538:70265662:70267659:70267796:16:AARS:11:10:0:0	hsa_circ_0040194
ENSG00000090861:ENSE00003650916:ENSE00002629869:-1:70265538:70265662:70267659:70267796:16:AARS:11:10:0:0	hsa_circ_0040195
ENSG00000090861:ENSE00003650916:ENSE00002629869:-1:70265538:70265662:70267659:70267796:16:AARS:11:10:0:0	hsa_circ_0040196
ENSG00000090861:ENSE00003650916:ENSE00002629869:-1:70265538:70265662:70267659:70267796:16:AARS:11:10:0:0	hsa_circ_0040197
ENSG00000090861:ENSE00003650916:ENSE00002629869:-1:70265538:70265662:70267659:70267796:16:AARS:11:10:0:0	hsa_circ_0040199
ENSG00000090861:ENSE00003650916:ENSE00002629869:-1:70265538:70265662:70267659:70267796:16:AARS:11:10:0:0	hsa_circ_0040200
ENSG00000090861:ENSE00003650916:ENSE00002629869:-1:70265538:70265662:70267659:70267796:16:AARS:11:10:0:0	hsa_circ_0040201
ENSG00000090861:ENSE00003650916:ENSE00002629869:-1:70265538:70265662:70267659:70267796:16:AARS:11:10:0:0	hsa_circ_0040202
ENSG00000090861:ENSE00002601998:ENSE00002629869:-1:70261044:70261413:70267659:70267796:16:AARS:20:10:0:0	hsa_circ_0000714
ENSG00000090861:ENSE00002601998:ENSE00002629869:-1:70261044:70261413:70267659:70267796:16:AARS:20:10:0:0	hsa_circ_0040168
ENSG00000090861:ENSE00002601998:ENSE00002629869:-1:70261044:70261413:70267659:70267796:16:AARS:20:10:0:0	hsa_circ_0040169
ENSG00000090861:ENSE00002601998:ENSE00002629869:-1:70261044:70261413:70267659:70267796:16:AARS:20:10:0:0	hsa_circ_0040170
ENSG00000090861:ENSE00002601998:ENSE00002629869:-1:70261044:70261413:70267659:70267796:16:AARS:20:10:0:0	hsa_circ_0040171
ENSG00000090861:ENSE00002601998:ENSE00002629869:-1:70261044:70261413:70267659:70267796:16:AARS:20:10:0:0	hsa_circ_0040172
ENSG00000090861:ENSE00002601998:ENSE00002629869:-1:70261044:70261413:70267659:70267796:16:AARS:20:10:0:0	hsa_circ_0040173
ENSG00000090861:ENSE00002601998:ENSE00002629869:-1:70261044:70261413:70267659:70267796:16:AARS:20:10:0:0	hsa_circ_0040174
ENSG00000090861:ENSE00002601998:ENSE00002629869:-1:70261044:70261413:70267659:70267796:16:AARS:20:10:0:0	hsa_circ_0040176
ENSG00000090861:ENSE00002601998:ENSE00002629869:-1:70261044:70261413:70267659:70267796:16:AARS:20:10:0:0	hsa_circ_0040178
ENSG00000090861:ENSE00002601998:ENSE00002629869:-1:70261044:70261413:70267659:70267796:16:AARS:20:10:0:0	hsa_circ_0040180
ENSG00000090861:ENSE00002601998:ENSE00002629869:-1:70261044:70261413:70267659:70267796:16:AARS:20:10:0:0	hsa_circ_0040181
ENSG00000090861:ENSE00002601998:ENSE00002629869:-1:70261044:70261413:70267659:70267796:16:AARS:20:10:0:0	hsa_circ_0040183
ENSG00000090861:ENSE00002601998:ENSE00002629869:-1:70261044:70261413:70267659:70267796:16:AARS:20:10:0:0	hsa_circ_0040184
ENSG00000090861:ENSE00002601998:ENSE00002629869:-1:70261044:70261413:70267659:70267796:16:AARS:20:10:0:0	hsa_circ_0040190
ENSG00000090861:ENSE00002601998:ENSE00002629869:-1:70261044:70261413:70267659:70267796:16:AARS:20:10:0:0	hsa_circ_0040191
ENSG00000090861:ENSE00002601998:ENSE00002629869:-1:70261044:70261413:70267659:70267796:16:AARS:20:10:0:0	hsa_circ_0040192
ENSG00000090861:ENSE00002601998:ENSE00002629869:-1:70261044:70261413:70267659:70267796:16:AARS:20:10:0:0	hsa_circ_0040194
ENSG00000090861:ENSE00002601998:ENSE00002629869:-1:70261044:70261413:70267659:70267796:16:AARS:20:10:0:0	hsa_circ_0040195
ENSG00000090861:ENSE00002601998:ENSE00002629869:-1:70261044:70261413:70267659:70267796:16:AARS:20:10:0:0	hsa_circ_0040196
ENSG00000090861:ENSE00002601998:ENSE00002629869:-1:70261044:70261413:70267659:70267796:16:AARS:20:10:0:0	hsa_circ_0040197
ENSG00000090861:ENSE00002610623:ENSE00000579020:-1:70264958:70264985:70267659:70267809:16:AARS:12:9:0:0	hsa_circ_0000714
ENSG00000090861:ENSE00002610623:ENSE00000579020:-1:70264958:70264985:70267659:70267809:16:AARS:12:9:0:0	hsa_circ_0040168
ENSG00000090861:ENSE00002610623:ENSE00000579020:-1:70264958:70264985:70267659:70267809:16:AARS:12:9:0:0	hsa_circ_0040169
ENSG00000090861:ENSE00002610623:ENSE00000579020:-1:70264958:70264985:70267659:70267809:16:AARS:12:9:0:0	hsa_circ_0040170
ENSG00000090861:ENSE00002610623:ENSE00000579020:-1:70264958:70264985:70267659:70267809:16:AARS:12:9:0:0	hsa_circ_0040171
ENSG00000090861:ENSE00002610623:ENSE00000579020:-1:70264958:70264985:70267659:70267809:16:AARS:12:9:0:0	hsa_circ_0040172
ENSG00000090861:ENSE00002610623:ENSE00000579020:-1:70264958:70264985:70267659:70267809:16:AARS:12:9:0:0	hsa_circ_0040173
ENSG00000090861:ENSE00002610623:ENSE00000579020:-1:70264958:70264985:70267659:70267809:16:AARS:12:9:0:0	hsa_circ_0040174
ENSG00000090861:ENSE00002610623:ENSE00000579020:-1:70264958:70264985:70267659:70267809:16:AARS:12:9:0:0	hsa_circ_0040176
ENSG00000090861:ENSE00002610623:ENSE00000579020:-1:70264958:70264985:70267659:70267809:16:AARS:12:9:0:0	hsa_circ_0040178
ENSG00000090861:ENSE00002610623:ENSE00000579020:-1:70264958:70264985:70267659:70267809:16:AARS:12:9:0:0	hsa_circ_0040180
ENSG00000090861:ENSE00002610623:ENSE00000579020:-1:70264958:70264985:70267659:70267809:16:AARS:12:9:0:0	hsa_circ_0040181
ENSG00000090861:ENSE00002610623:ENSE00000579020:-1:70264958:70264985:70267659:70267809:16:AARS:12:9:0:0	hsa_circ_0040183
ENSG00000090861:ENSE00002610623:ENSE00000579020:-1:70264958:70264985:70267659:70267809:16:AARS:12:9:0:0	hsa_circ_0040184
ENSG00000090861:ENSE00002610623:ENSE00000579020:-1:70264958:70264985:70267659:70267809:16:AARS:12:9:0:0	hsa_circ_0040190
ENSG00000090861:ENSE00002610623:ENSE00000579020:-1:70264958:70264985:70267659:70267809:16:AARS:12:9:0:0	hsa_circ_0040191
ENSG00000090861:ENSE00002610623:ENSE00000579020:-1:70264958:70264985:70267659:70267809:16:AARS:12:9:0:0	hsa_circ_0040192
ENSG00000090861:ENSE00002610623:ENSE00000579020:-1:70264958:70264985:70267659:70267809:16:AARS:12:9:0:0	hsa_circ_0040194
ENSG00000090861:ENSE00002610623:ENSE00000579020:-1:70264958:70264985:70267659:70267809:16:AARS:12:9:0:0	hsa_circ_0040195
ENSG00000090861:ENSE00002610623:ENSE00000579020:-1:70264958:70264985:70267659:70267809:16:AARS:12:9:0:0	hsa_circ_0040196
ENSG00000090861:ENSE00002610623:ENSE00000579020:-1:70264958:70264985:70267659:70267809:16:AARS:12:9:0:0	hsa_circ_0040197
ENSG00000090861:ENSE00002610623:ENSE00000579020:-1:70264958:70264985:70267659:70267809:16:AARS:12:9:0:0	hsa_circ_0040199
ENSG00000090861:ENSE00002610623:ENSE00000579020:-1:70264958:70264985:70267659:70267809:16:AARS:12:9:0:0	hsa_circ_0040200
ENSG00000090861:ENSE00002610623:ENSE00000579020:-1:70264958:70264985:70267659:70267809:16:AARS:12:9:0:0	hsa_circ_0040201
ENSG00000090861:ENSE00002610623:ENSE00000579020:-1:70264958:70264985:70267659:70267809:16:AARS:12:9:0:0	hsa_circ_0040202
ENSG00000197943:ENSE00002578375:ENSE00003465233:1:81895619:81895927:81891472:81891590:16:PLCG2:28:25:0:0	hsa_circ_0000719
ENSG00000197943:ENSE00002578375:ENSE00003465233:1:81895619:81895927:81891472:81891590:16:PLCG2:28:25:0:0	hsa_circ_0040606
ENSG00000197943:ENSE00002578375:ENSE00003465233:1:81895619:81895927:81891472:81891590:16:PLCG2:28:25:0:0	hsa_circ_0040607
ENSG00000197943:ENSE00002578375:ENSE00003465233:1:81895619:81895927:81891472:81891590:16:PLCG2:28:25:0:0	hsa_circ_0040608
ENSG00000197943:ENSE00002578375:ENSE00003465233:1:81895619:81895927:81891472:81891590:16:PLCG2:28:25:0:0	hsa_circ_0040612
ENSG00000197943:ENSE00002578375:ENSE00003465233:1:81895619:81895927:81891472:81891590:16:PLCG2:28:25:0:0	hsa_circ_0040613
ENSG00000197943:ENSE00002578375:ENSE00003465233:1:81895619:81895927:81891472:81891590:16:PLCG2:28:25:0:0	hsa_circ_0040614
ENSG00000197943:ENSE00002578375:ENSE00003465233:1:81895619:81895927:81891472:81891590:16:PLCG2:28:25:0:0	hsa_circ_0040615
ENSG00000197943:ENSE00002578375:ENSE00003465233:1:81895619:81895927:81891472:81891590:16:PLCG2:28:25:0:0	hsa_circ_0040618
ENSG00000197943:ENSE00002578375:ENSE00003465233:1:81895619:81895927:81891472:81891590:16:PLCG2:28:25:0:0	hsa_circ_0040620
ENSG00000197943:ENSE00002578375:ENSE00003465233:1:81895619:81895927:81891472:81891590:16:PLCG2:28:25:0:0	hsa_circ_0040622
ENSG00000197943:ENSE00002578375:ENSE00003465233:1:81895619:81895927:81891472:81891590:16:PLCG2:28:25:0:0	hsa_circ_0040623
ENSG00000197943:ENSE00002578375:ENSE00003465233:1:81895619:81895927:81891472:81891590:16:PLCG2:28:25:0:0	hsa_circ_0040624
ENSG00000197943:ENSE00002578375:ENSE00003465233:1:81895619:81895927:81891472:81891590:16:PLCG2:28:25:0:0	hsa_circ_0040626
ENSG00000197943:ENSE00003625638:ENSE00003534648:1:81905403:81905507:81900612:81900780:16:PLCG2:33:31:0:0	hsa_circ_0000720
ENSG00000197943:ENSE00003625638:ENSE00003534648:1:81905403:81905507:81900612:81900780:16:PLCG2:33:31:0:0	hsa_circ_0000721
ENSG00000197943:ENSE00003625638:ENSE00003534648:1:81905403:81905507:81900612:81900780:16:PLCG2:33:31:0:0	hsa_circ_0040606
ENSG00000197943:ENSE00003625638:ENSE00003534648:1:81905403:81905507:81900612:81900780:16:PLCG2:33:31:0:0	hsa_circ_0040607
ENSG00000197943:ENSE00003625638:ENSE00003534648:1:81905403:81905507:81900612:81900780:16:PLCG2:33:31:0:0	hsa_circ_0040608
ENSG00000197943:ENSE00003625638:ENSE00003534648:1:81905403:81905507:81900612:81900780:16:PLCG2:33:31:0:0	hsa_circ_0040613
ENSG00000197943:ENSE00003625638:ENSE00003534648:1:81905403:81905507:81900612:81900780:16:PLCG2:33:31:0:0	hsa_circ_0040614
ENSG00000197943:ENSE00003625638:ENSE00003534648:1:81905403:81905507:81900612:81900780:16:PLCG2:33:31:0:0	hsa_circ_0040615
ENSG00000197943:ENSE00003625638:ENSE00003534648:1:81905403:81905507:81900612:81900780:16:PLCG2:33:31:0:0	hsa_circ_0040620
ENSG00000197943:ENSE00003625638:ENSE00003534648:1:81905403:81905507:81900612:81900780:16:PLCG2:33:31:0:0	hsa_circ_0040623
ENSG00000197943:ENSE00003625638:ENSE00003534648:1:81905403:81905507:81900612:81900780:16:PLCG2:33:31:0:0	hsa_circ_0040624
ENSG00000197943:ENSE00003625638:ENSE00003534648:1:81905403:81905507:81900612:81900780:16:PLCG2:33:31:0:0	hsa_circ_0040629
ENSG00000197943:ENSE00003625638:ENSE00003534648:1:81905403:81905507:81900612:81900780:16:PLCG2:33:31:0:0	hsa_circ_0040630
ENSG00000197943:ENSE00003625638:ENSE00003534648:1:81905403:81905507:81900612:81900780:16:PLCG2:33:31:0:0	hsa_circ_0040631
ENSG00000197943:ENSE00003625638:ENSE00003534648:1:81905403:81905507:81900612:81900780:16:PLCG2:33:31:0:0	hsa_circ_0040632
ENSG00000197943:ENSE00003625638:ENSE00003534648:1:81905403:81905507:81900612:81900780:16:PLCG2:33:31:0:0	hsa_circ_0040633
ENSG00000174231:ENSE00001198758:ENSE00001198762:-1:1658253:1658381:1658526:1658763:17:PRPF8:55:54:0:0	hsa_circ_0000733
ENSG00000174231:ENSE00001198758:ENSE00001198762:-1:1658253:1658381:1658526:1658763:17:PRPF8:55:54:0:0	hsa_circ_0041273
ENSG00000174231:ENSE00001198758:ENSE00001198762:-1:1658253:1658381:1658526:1658763:17:PRPF8:55:54:0:0	hsa_circ_0041274
ENSG00000174231:ENSE00001198758:ENSE00001198762:-1:1658253:1658381:1658526:1658763:17:PRPF8:55:54:0:0	hsa_circ_0041275
ENSG00000174231:ENSE00001198758:ENSE00001198762:-1:1658253:1658381:1658526:1658763:17:PRPF8:55:54:0:0	hsa_circ_0041276
[truncated: 245,794+ more rows]
